# Supplementary material for: Comparison of extracellular vesicle isolation methods reveals method-dependent protein and miRNA profiles in saliva
Source: Extracell Vesicles Circ Nucl Acids. 2026 Jun 10;7(2):878–903. doi: 10.20517/evcna.2025.176 (PMC13367162; doi:10.20517/evcna.2025.176)
Supplement: Supplementary file 1 [file evcna-7-2-878-SupplementaryMaterials.zip]

Archive with 3 entries (2 files):
- evcna60176-SupplementaryMaterials/Supplementary Table 2.xlsx
- evcna60176-SupplementaryMaterials/evcna60176-SupplementaryMaterials.pdf
- evcna60176-SupplementaryMaterials/
