# Supplementary material for: Comparison of extracellular vesicle isolation methods reveals method-dependent protein and miRNA profiles in saliva
Source: Extracell Vesicles Circ Nucl Acids. 2026 Jun 10;7(2):878–903. doi: 10.20517/evcna.2025.176 (PMC13367162; doi:10.20517/evcna.2025.176)
Supplement: Supplementary file 1 [file evcna-7-2-878-SupplementaryMaterials.zip › evcna60176-SupplementaryMaterials/Supplementary Table 2.xlsx]

## Sheet: 731_selected_mirs
miR	log2FoldChange_WS_vs_M	pvalue_WS_vs_M	padj_WS_vs_M	log2FoldChange_WS_vs_UC	pvalue_WS_vs_UC	padj_WS_vs_UC	log2FoldChange_WS_vs_Q	pvalue_WS_vs_Q	padj_WS_vs_Q
hsa-let-7a-3p	-1.06586	0.0374489	0.0969479	0.212711	0.690205	0.873163	-0.544318	0.304578	0.542876
hsa-let-7a-3p.1	-1.05547	0.0395509	0.101075	0.212873	0.690216	0.873163	-0.54412	0.305146	0.542876
hsa-let-7a-5p	-1.25141	0.00199902	0.00922508	-0.776921	0.0550847	0.211249	-0.333284	0.410962	0.654598
hsa-let-7a-5p.1	-1.2489	0.00200545	0.00922508	-0.775107	0.0552403	0.211249	-0.331366	0.412867	0.654598
hsa-let-7a-5p.2	-1.24218	0.00217223	0.00987606	-0.767834	0.0581518	0.2176	-0.324849	0.423202	0.657852
hsa-let-7b-3p	1.94336	5.86573e-07	7.39838e-06	1.11687	0.00311055	0.0308036	1.43182	0.000287267	0.00439519
hsa-let-7b-5p	0.544374	0.0476836	0.116527	0.330372	0.228928	0.504924	0.347208	0.208414	0.414191
hsa-let-7c-3p	0.690646	0.769905	NA	0.883638	0.713884	NA	0.323364	0.892834	NA
hsa-let-7c-5p	0.611638	0.171074	0.289567	0.511209	0.252526	0.519555	0.478483	0.285178	0.528875
hsa-let-7d-3p	1.27662	3.02753e-06	3.38218e-05	0.809138	0.00294398	0.0308036	1.53585	3.37264e-08	2.09889e-06
hsa-let-7d-5p	-0.582619	0.100374	0.202299	-0.359205	0.311995	0.571444	0.194751	0.588811	0.772564
hsa-let-7e-3p	-0.794488	0.651238	NA	1.97726	0.320623	NA	0.14883	0.937432	NA
hsa-let-7e-5p	-2.24809	0.000278475	0.00162513	-1.74381	0.00493671	0.0460471	-0.885086	0.160221	0.342851
hsa-let-7f-1-3p	0.633397	0.582926	0.730526	0.321509	0.779183	0.927126	-0.264512	0.817657	NA
hsa-let-7f-2-3p	-1.01158	0.151932	0.270025	-0.0174446	0.981004	0.989535	-0.0999522	0.894155	0.930956
hsa-let-7f-5p	-2.16054	1.54037e-09	2.94435e-08	-1.35333	0.000155693	0.00270906	-0.851907	0.0174114	0.078816
hsa-let-7f-5p.1	-2.13557	2.51898e-09	4.42728e-08	-1.33401	0.000197933	0.00299482	-0.833249	0.0202299	0.085703
hsa-let-7g-3p	-1.82603	0.375327	NA	-2.20862	0.28017	NA	-1.23692	0.569772	NA
hsa-let-7g-5p	-1.04003	7.61805e-05	0.000504857	-0.721471	0.00618038	0.0460471	-0.855487	0.00122443	0.0117086
hsa-let-7i-3p	-0.656506	0.441169	0.592773	-0.895002	0.292413	0.56322	-0.805723	0.354907	0.59675
hsa-let-7i-5p	-1.06685	0.000117332	0.000728204	-0.659404	0.0174286	0.0959894	-0.682217	0.0141475	0.0701704
hsa-miR-100-5p	0.042449	0.961095	0.971028	0.611716	0.490321	0.735037	0.682123	0.454304	0.686923
hsa-miR-101-3p	-3.05286	5.23049e-19	6.81707e-17	-1.78891	1.85953e-07	1.29423e-05	-1.75381	3.32235e-07	1.2708e-05
hsa-miR-101-3p.1	-3.03778	1.95596e-19	6.19809e-17	-1.79808	9.8311e-08	8.55306e-06	-1.75037	2.19748e-07	9.60612e-06
hsa-miR-101-5p	-3.56262	0.00321035	0.0137939	-1.9623	0.116478	0.3217	-1.96141	0.124266	NA
hsa-miR-10399-3p	0.172749	0.883549	0.931902	0.227906	0.847117	0.955437	0.127119	0.915313	0.946236
hsa-miR-10399-5p	-1.17329	0.472676	0.622291	-0.446987	0.787614	0.927126	-0.765897	0.646898	NA
hsa-miR-103a-1-5p	2.7907	0.460151	NA	1.34759	0.720162	NA	0.690958	0.853938	NA
hsa-miR-103a-2-5p	-0.459275	0.817383	NA	-0.25467	0.900163	NA	-1.11985	0.575544	NA
hsa-miR-103a-3p	-0.0268287	0.893768	0.931902	-0.118201	0.556201	0.777341	-0.12079	0.549127	0.751683
hsa-miR-103a-3p.1	-0.0294154	0.883569	0.931902	-0.119108	0.553087	0.777341	-0.120216	0.550943	0.751683
hsa-miR-10400-5p	0.093658	0.955408	0.971028	-0.153761	0.926619	NA	-0.918691	0.579955	NA
hsa-miR-10401-3p	1.79977	0.475451	NA	1.20597	0.630138	NA	2.40729	0.35316	NA
hsa-miR-10527-5p	0.977337	0.563108	NA	2.55632	0.169722	NA	0.691634	0.690494	NA
hsa-miR-106a-5p	-0.783989	0.741474	NA	0.916935	0.714985	NA	0.217157	0.930727	NA
hsa-miR-106b-3p	0.247668	0.447262	0.598902	-0.0576806	0.858971	0.961164	0.0706496	0.83023	0.904578
hsa-miR-106b-5p	-1.56683	3.09049e-05	0.00028771	-1.01394	0.00759468	0.0539377	-1.35007	0.000409627	0.00544981
hsa-miR-107	0.070109	0.804757	0.890711	-0.0542023	0.848362	0.955437	-0.217979	0.443433	0.678452
hsa-miR-10a-5p	0.665374	0.125696	0.234034	0.134578	0.753572	0.921556	0.313913	0.477723	0.709628
hsa-miR-10b-5p	1.22881	0.0605556	0.138355	0.571727	0.373023	0.633229	0.255236	0.694064	0.848036
hsa-miR-1180-3p	2.96172	0.017989	0.0553834	1.29754	0.253346	0.519555	1.57721	0.188103	NA
hsa-miR-1185-1-3p	0.205523	0.962408	NA	0.569911	0.896534	NA	0.0531324	0.990314	NA
hsa-miR-12136	-2.82642	1.56599e-07	2.18679e-06	-1.31818	0.0167948	0.0955606	-1.12675	0.0457031	0.157136
hsa-miR-1228-3p	4.11859	0.180006	NA	2.69567	0.376914	NA	3.35734	0.277026	NA
hsa-miR-1229-3p	2.09072	0.630231	NA	2.59123	0.553512	NA	1.23334	0.77669	NA
hsa-miR-1233-3p	2.36042	0.588809	NA	0.385479	0.929283	NA	1.62037	0.711335	NA
hsa-miR-1233-3p.1	2.36042	0.588809	NA	0.385479	0.929283	NA	1.62037	0.711335	NA
hsa-miR-1237-3p	-0.107982	0.980006	NA	2.17747	0.619168	NA	1.62037	0.711334	NA
hsa-miR-1246	2.88476	1.23289e-10	2.83564e-09	2.51074	1.98098e-08	3.4469e-06	1.93244	1.56519e-05	0.000368422
hsa-miR-1249-3p	3.84814	5.30144e-05	0.000376884	2.16212	0.0126556	0.0772659	3.21156	0.000925383	0.00976439
hsa-miR-1255a	-2.66085	0.137689	NA	-1.82249	0.324241	NA	-1.23458	0.528845	NA
hsa-miR-125a-3p	2.24787	0.0806603	0.16956	2.17041	0.0945784	0.291268	1.82675	0.166297	NA
hsa-miR-125a-5p	0.558252	0.362186	0.520642	0.598966	0.328296	0.585881	0.910163	0.138283	0.31578
hsa-miR-125b-1-3p	1.00425	0.710296	NA	0.535264	0.843567	NA	0.528152	0.846408	NA
hsa-miR-125b-2-3p	-0.0179873	0.969514	0.97701	-0.176184	0.707823	0.886052	0.120877	0.803288	0.890602
hsa-miR-125b-5p	1.51781	0.00597482	0.0222491	1.42418	0.00987116	0.0643652	1.4239	0.010193	0.0556975
hsa-miR-125b-5p.1	1.51904	0.00593746	0.0222491	1.422	0.0099877	0.0643652	1.41627	0.010605	0.0569322
hsa-miR-126-3p	-2.35283	0.123307	0.231793	-0.537406	0.740276	NA	-0.445011	0.791752	NA
hsa-miR-126-5p	-1.49178	0.0547528	0.128332	-1.15388	0.14125	0.358796	-1.08742	0.174357	0.367954
hsa-miR-1260a	2.19078	6.47702e-05	0.000444301	1.12833	0.034144	0.154313	2.85705	1.58131e-06	5.37647e-05
hsa-miR-1260b	2.15679	3.97052e-05	0.000306606	1.32938	0.00945406	0.0632695	2.29335	3.06248e-05	0.000643376
hsa-miR-1262	1.47422	0.405314	NA	0.265687	0.87532	NA	0.0430565	0.980065	NA
hsa-miR-1266-5p	0	1	NA	0.566438	0.887866	NA	-1.44691	0.716036	NA
hsa-miR-127-3p	-1.5514	0.226018	0.3598	-0.514505	0.689239	0.873163	-0.268489	0.835723	0.904578
hsa-miR-1270	2.66387	0.388641	NA	2.31293	0.45663	NA	2.60747	0.405037	NA
hsa-miR-1271-5p	0.392872	0.822918	NA	0.544359	0.759483	NA	0.111647	0.950304	NA
hsa-miR-1273h-3p	1.06907	0.226371	0.3598	0.757769	0.388319	0.643499	1.46612	0.124294	0.290687
hsa-miR-1273h-5p	-1.58758	0.601541	NA	-0.731007	0.814314	NA	0	1	NA
hsa-miR-1277-5p	-2.88596	0.125123	NA	-1.57464	0.422596	NA	-1.36879	0.50358	NA
hsa-miR-1278	-0.357485	0.928437	NA	0.0974812	0.980604	NA	-0.509563	0.898705	NA
hsa-miR-128-1-5p	1.80549	0.316112	NA	-0.403038	0.808886	NA	1.22309	0.508202	NA
hsa-miR-128-3p	-0.108618	0.720274	0.840678	-0.00732767	0.980751	0.989535	0.130097	0.671148	0.836787
hsa-miR-128-3p.1	-0.11445	0.733134	0.85061	0.0705964	0.833745	0.953237	0.111721	0.741665	0.86622
hsa-miR-1283	1.29124	0.764087	NA	2.17751	0.615821	NA	0.246128	0.954392	NA
hsa-miR-1283.1	1.29124	0.764087	NA	2.17751	0.615821	NA	0.246128	0.954392	NA
hsa-miR-1284	1.23622	0.582906	NA	-0.940828	0.659014	NA	-0.925688	0.671928	NA
hsa-miR-1285-3p	0.04731	0.957041	0.971028	-0.0151005	0.986321	0.992022	0.166746	0.854784	0.916356
hsa-miR-1285-3p.1	0.11169	0.903907	0.939967	0.228344	0.807008	0.933019	0.0757844	0.936676	0.961117
hsa-miR-1285-5p	2.83237	0.338338	NA	-0.178423	0.949989	NA	1.25737	0.668859	NA
hsa-miR-1287-5p	0.512273	0.888033	NA	-1.23431	0.730761	NA	0.0470173	0.989732	NA
hsa-miR-1290	2.2125	0.0643503	0.144603	1.40672	0.226314	0.504924	1.67458	0.166895	NA
hsa-miR-1294	-0.640662	0.848104	NA	1.33295	0.69836	NA	0.818589	0.811457	NA
hsa-miR-1296-5p	1.05227	0.464956	0.616557	-0.190721	0.889494	NA	-0.462401	0.73942	NA
hsa-miR-1298-5p	0.524795	0.903769	NA	0.104463	0.980833	NA	-0.521075	0.904472	NA
hsa-miR-1299	-1.56866	0.670205	NA	0.15723	0.966696	NA	0	1	NA
hsa-miR-1301-3p	2.27181	0.0236598	0.0695562	0.876881	0.345124	0.609662	0.948396	0.327096	NA
hsa-miR-1303	1.01773	0.814621	NA	0.871344	0.841299	NA	1.62037	0.711334	NA
hsa-miR-1304-3p	0.286488	0.610766	0.755144	0.0441653	0.937259	0.985396	0.892784	0.140713	0.316605
hsa-miR-1304-5p	2.78036	0.498959	NA	0.490855	0.90422	NA	2.03747	0.621346	NA
hsa-miR-1306-3p	-0.179314	0.952642	NA	2.17905	0.486149	NA	-0.698334	0.818608	NA
hsa-miR-1306-5p	2.29883	0.0110512	0.0367346	1.57425	0.0730334	0.243216	2.37923	0.0142175	0.0701704
hsa-miR-1307-3p	1.53827	0.00019246	0.00115772	0.879062	0.0309332	0.147462	1.50088	0.000370739	0.00515665
hsa-miR-1307-5p	-1.65064	0.00135721	0.00663334	-0.611804	0.236945	0.505871	-0.933973	0.0715127	0.20076
hsa-miR-130a-3p	0.333656	0.427577	0.580495	0.228966	0.586024	0.799751	-0.151797	0.719537	0.853405
hsa-miR-130a-5p	0	1	NA	0.148024	0.970953	NA	-0.947008	0.815164	NA
hsa-miR-130b-3p	0.132517	0.766833	0.868207	0.377844	0.400723	0.648612	0.07564	0.867363	0.921489
hsa-miR-130b-5p	0.700681	0.291968	0.437393	0.952943	0.158275	0.382497	1.60335	0.027679	0.100831
hsa-miR-132-3p	1.57272	0.000328309	0.00186042	1.02631	0.0170252	0.0955606	1.39975	0.002106	0.0184124
hsa-miR-132-5p	-0.693862	0.76362	NA	-1.38757	0.542409	NA	-0.887693	0.706493	NA
hsa-miR-133a-3p	0.426717	0.820807	NA	-1.13573	0.526542	NA	0.818686	0.679629	NA
hsa-miR-133a-3p.1	0.426717	0.820807	NA	-1.13573	0.526542	NA	0.818686	0.679629	NA
hsa-miR-134-5p	-1.74815	0.527331	NA	-0.367874	0.897976	NA	0.035529	0.990191	NA
hsa-miR-1343-3p	2.55692	0.292603	NA	3.17042	0.201752	NA	2.66123	0.2816	NA
hsa-miR-135a-5p	0.907107	0.800303	NA	0.163835	0.963588	NA	-0.939761	0.792475	NA
hsa-miR-135a-5p.1	0.907107	0.800303	NA	0.163835	0.963588	NA	-0.939761	0.792475	NA
hsa-miR-135b-3p	1.72961	0.50676	NA	0.0679207	0.978675	NA	1.28522	0.625004	NA
hsa-miR-135b-5p	-0.173614	0.892277	0.931902	-0.106717	0.934555	0.985396	-1.60666	0.199476	NA
hsa-miR-136-3p	-2.95198	0.0303136	0.0844502	-1.04774	0.457976	0.705202	-1.38266	0.331513	NA
hsa-miR-136-5p	-4.96768	0.00111732	0.0057483	-2.4806	0.120218	0.327008	-3.78073	0.0156632	NA
hsa-miR-138-1-3p	1.62098	0.472647	NA	-0.527118	0.805427	NA	-0.758365	0.72678	NA
hsa-miR-138-5p	-0.080822	0.936565	0.961677	-1.63698	0.0920963	0.291268	-1.25215	0.210622	0.414191
hsa-miR-138-5p.1	-0.0799719	0.937082	0.961677	-1.43547	0.140528	0.358796	-1.28701	0.19653	0.403613
hsa-miR-139-5p	0.525108	0.904242	NA	0	1	NA	-0.950287	0.82747	NA
hsa-miR-140-3p	0.355783	0.290901	0.437393	0.0233461	0.944701	0.987467	0.341495	0.31195	0.543926
hsa-miR-140-5p	-1.29055	0.0540018	0.128332	-0.492709	0.474086	0.720446	-0.857359	0.217033	0.423008
hsa-miR-141-3p	-2.61174	1.94914e-17	1.52423e-15	-1.13151	0.000241349	0.00349955	-1.37621	8.21212e-06	0.000228446
hsa-miR-141-5p	-2.18878	0.00956683	0.0325272	-1.38629	0.107065	0.313098	-0.911638	0.307414	0.543749
hsa-miR-142-3p	-3.63399	6.41385e-18	6.26954e-16	-1.85117	1.20603e-05	0.00034975	-1.34541	0.00157458	0.0141712
hsa-miR-142-5p	-1.87356	3.77765e-05	0.000306606	-0.703069	0.122095	0.327008	-0.855531	0.0599631	0.185683
hsa-miR-143-3p	-1.60312	0.000197922	0.00117253	-0.780869	0.0699267	0.240648	-1.03969	0.0158327	0.0762363
hsa-miR-143-5p	1.26796	0.612156	NA	1.20226	0.634877	NA	0.658452	0.794141	NA
hsa-miR-144-3p	-1.50015	0.545193	NA	-0.587084	0.81948	NA	-1.95315	0.434675	NA
hsa-miR-144-5p	1.4027	0.550741	NA	-1.30681	0.552537	NA	0.80486	0.734044	NA
hsa-miR-145-3p	-1.44747	0.0536417	0.128332	-1.20507	0.111499	0.315999	-1.3222	0.0855234	0.228312
hsa-miR-145-5p	1.31076	0.00640756	0.0236354	0.683423	0.151921	0.374954	0.217378	0.649233	0.824338
hsa-miR-1468-5p	0.261361	0.842507	0.904607	0.88496	0.515544	NA	0.470387	0.732049	NA
hsa-miR-146a-3p	1.68209	0.587224	NA	0.964548	0.755905	NA	-0.150659	0.961005	NA
hsa-miR-146a-5p	-0.875841	0.112402	0.213345	0.0179056	0.974568	0.989535	0.0283161	0.960523	0.96777
hsa-miR-146b-3p	0.811533	0.522268	0.67395	0.376375	0.764175	NA	1.2883	0.344826	NA
hsa-miR-146b-5p	0.248283	0.768285	0.868207	0.578296	0.495299	0.735573	0.5072	0.554457	0.751683
hsa-miR-147b-3p	-0.340658	0.796917	0.887734	-0.667737	0.612055	0.819213	-1.72116	0.185033	NA
hsa-miR-148a-3p	-1.99772	2.64448e-11	7.95377e-10	-0.807438	0.00707839	0.0513183	-0.97535	0.00114366	0.011289
hsa-miR-148a-5p	-1.22951	0.000380697	0.00212647	-0.44988	0.197663	0.461657	-0.240805	0.497152	0.725708
hsa-miR-148b-3p	-1.02604	0.00191228	0.00900843	-0.270044	0.420505	0.665162	-0.665681	0.0481864	0.158549
hsa-miR-148b-5p	-1.98707	0.0255804	0.0735436	-1.05172	0.249325	0.519555	-0.1617	0.868877	0.921489
hsa-miR-149-5p	1.8993	5.68605e-06	5.70063e-05	0.798026	0.0540883	0.211249	0.996071	0.0170181	0.078816
hsa-miR-150-3p	1.23271	0.724718	NA	2.74943	0.439854	NA	2.19441	0.537236	NA
hsa-miR-150-5p	0.530187	0.403388	0.561298	0.330351	0.60231	0.815579	1.39797	0.029954	0.105356
hsa-miR-151a-3p	0.317118	0.40819	0.5655	-0.0984725	0.796998	0.927126	0.3097	0.421066	0.657852
hsa-miR-151a-5p	-0.823488	0.065194	0.145662	-0.734865	0.100208	0.300625	-0.238896	0.597791	0.775578
hsa-miR-151b	-1.13991	0.167146	0.284998	-0.655557	0.435186	0.682184	-0.425817	0.624561	0.806396
hsa-miR-152-3p	-1.25924	0.0669385	0.148138	-0.631634	0.364585	0.630523	-0.404598	0.571153	0.766548
hsa-miR-152-5p	0.534519	0.796743	NA	1.97224	0.369582	NA	0.461449	0.829648	NA
hsa-miR-153-3p	-2.13779	0.448046	NA	0.198896	0.946313	NA	-0.730457	0.803426	NA
hsa-miR-153-3p.1	-2.13779	0.448046	NA	0.198896	0.946313	NA	-0.730457	0.803426	NA
hsa-miR-153-5p	-1.39401	0.690461	NA	-0.96841	0.784048	NA	0	1	NA
hsa-miR-1537-3p	0.172536	0.927636	NA	0.105623	0.955878	NA	0.332494	0.867823	NA
hsa-miR-1537-5p	-0.532958	0.89653	NA	0	1	NA	-0.673383	0.870292	NA
hsa-miR-1538	1.53769	0.471771	NA	0.489908	0.813664	NA	2.914	0.199809	NA
hsa-miR-154-5p	-1.44008	0.643639	NA	0.182455	0.954588	NA	-0.463702	0.884552	NA
hsa-miR-155-5p	1.2813	0.00427837	0.0170698	0.372978	0.391194	0.645192	0.447089	0.317474	0.545949
hsa-miR-15a-3p	-2.03835	0.483106	NA	0	1	NA	-0.72412	0.810276	NA
hsa-miR-15a-5p	-1.16093	0.00144333	0.00696719	-0.605238	0.0971665	0.296076	-0.846821	0.0204455	0.085703
hsa-miR-15b-3p	1.46155	0.0835345	0.172815	0.74815	0.364497	0.630523	0.789137	0.352545	0.59675
hsa-miR-15b-5p	0.227316	0.460713	0.614808	0.313855	0.310054	0.570893	-0.199373	0.519981	0.740066
hsa-miR-16-1-3p	-0.488021	0.910489	NA	0.140562	0.974357	NA	0	1	NA
hsa-miR-16-2-3p	-0.732106	0.092221	0.187804	-0.660957	0.129387	0.338547	-0.143855	0.748212	0.867245
hsa-miR-16-5p	-0.00981217	0.976323	0.981343	0.0430336	0.896442	0.974881	-0.126881	0.70123	0.848036
hsa-miR-16-5p.1	-0.00815834	0.98031	0.982823	0.0433551	0.895655	0.974881	-0.12466	0.706167	0.848036
hsa-miR-17-3p	-1.28903	0.0868322	0.178691	-0.358556	0.644629	0.840191	-0.483121	0.542743	0.751683
hsa-miR-17-5p	-0.0784568	0.83816	0.904607	-0.267201	0.485899	0.735037	-0.327672	0.401662	0.650098
hsa-miR-181a-2-3p	0.238358	0.612227	0.755144	0.37178	0.433201	0.682144	0.915675	0.0679713	0.198619
hsa-miR-181a-3p	-0.632497	0.240382	0.380524	-0.507872	0.349223	0.613787	0.170564	0.766099	0.874725
hsa-miR-181a-5p	-0.229017	0.278699	0.427339	-0.0315311	0.881476	0.974315	0.0869355	0.68142	0.840685
hsa-miR-181a-5p.1	-0.229039	0.278656	0.427339	-0.0315311	0.881477	0.974315	0.0869354	0.681423	0.840685
hsa-miR-181b-2-3p	2.67475	0.4298	NA	2.32735	0.49403	NA	2.61837	0.444566	NA
hsa-miR-181b-3p	-0.320691	0.94119	NA	0	1	NA	0.0531273	0.990315	NA
hsa-miR-181b-5p	0.254893	0.384662	0.544938	0.271655	0.355183	0.621124	0.463792	0.122562	0.290687
hsa-miR-181b-5p.1	0.271409	0.357247	0.515437	0.281209	0.341037	0.605515	0.488578	0.105562	0.264769
hsa-miR-181c-3p	-0.776961	0.194565	0.319643	-0.620839	0.30251	0.569923	-0.413264	0.502778	0.725708
hsa-miR-181c-5p	-0.671247	0.0293753	0.0831382	-0.340163	0.270752	0.536554	-0.511397	0.0990585	0.254722
hsa-miR-181d-5p	-0.101338	0.881561	0.931902	-0.438068	0.51707	0.754878	-0.413124	0.549125	0.751683
hsa-miR-182-5p	-0.682391	0.0128255	0.0414444	-0.871009	0.00147533	0.0183362	-0.626691	0.023172	0.0932977
hsa-miR-183-3p	0.652195	0.646207	0.782251	0.619126	0.666128	NA	0.151996	0.916165	NA
hsa-miR-183-5p	0.507408	0.282427	0.429684	0.0622779	0.89421	0.974881	-0.256044	0.58709	0.772564
hsa-miR-184	-0.533821	0.897039	NA	0.145522	0.972099	NA	0	1	NA
hsa-miR-1843	-0.198563	0.776003	0.871889	0.0191046	0.978487	0.989535	-0.149543	0.836124	0.904578
hsa-miR-185-3p	0.51434	0.60521	0.751228	1.02317	0.317297	0.575162	0.924811	0.37927	NA
hsa-miR-185-5p	-0.267658	0.922752	NA	-1.85718	0.48806	NA	-0.74389	0.789228	NA
hsa-miR-186-3p	-1.77953	0.479147	NA	-0.721749	0.782376	NA	0.0300594	0.990959	NA
hsa-miR-186-5p	-0.945538	4.66863e-05	0.000338044	-0.544712	0.0191138	0.0992774	-0.70052	0.00261977	0.022268
hsa-miR-187-3p	-1.53804	0.167646	0.284998	-1.35098	0.228431	0.504924	0.125164	0.918606	0.946442
hsa-miR-188-3p	0.91051	0.834997	NA	-0.380973	0.930436	NA	0	1	NA
hsa-miR-188-5p	-0.132106	0.914808	0.947113	0.536232	0.676518	0.871957	-0.850629	0.491692	NA
hsa-miR-18a-3p	1.50603	0.043699	0.108141	0.836929	0.250921	0.519555	0.817007	0.27688	0.516617
hsa-miR-18a-5p	-0.384668	0.679031	0.802119	-0.0514314	0.956801	0.987467	-0.739461	0.433889	0.667186
hsa-miR-18b-5p	-1.87801	0.560862	NA	0.557087	0.867929	NA	0.0431874	0.989689	NA
hsa-miR-190a-5p	-0.929577	0.779442	NA	0	1	NA	-0.935321	0.780827	NA
hsa-miR-190b-5p	-0.300581	0.818969	0.898449	-0.999138	0.438634	NA	-1.10958	0.397704	NA
hsa-miR-191-3p	1.06342	0.313409	0.464177	1.30399	0.223186	0.504924	1.87677	0.101549	0.25681
hsa-miR-191-5p	0.629471	0.0548117	0.128332	0.502887	0.124964	0.331966	0.589417	0.0722663	0.201032
hsa-miR-1910-5p	0.548697	0.842321	NA	1.3346	0.636113	NA	1.31784	0.641394	NA
hsa-miR-192-3p	2.94151	0.393978	NA	1.50679	0.660654	NA	1.38298	0.687329	NA
hsa-miR-192-5p	-1.08163	0.00490614	0.0189931	-0.702541	0.0681549	0.240648	-0.621166	0.108362	0.269583
hsa-miR-193a-3p	-1.63733	0.00503409	0.0192973	-0.503811	0.396208	0.647326	-0.501223	0.40578	0.650098
hsa-miR-193a-5p	4.84453	2.73345e-05	0.000260678	2.22498	0.0158177	0.0932978	2.29855	0.0179432	0.0795742
hsa-miR-193b-3p	3.68934	9.76965e-17	6.36656e-15	2.11678	6.17544e-07	3.58175e-05	1.42664	0.000766238	0.00868403
hsa-miR-193b-5p	3.59269	0.000115641	0.000728204	2.7243	0.00208817	0.0242228	1.92918	0.0265257	0.0989863
hsa-miR-194-3p	1.09448	0.715009	NA	0.844532	0.779186	NA	2.0629	0.50105	NA
hsa-miR-194-5p	-0.194948	0.740457	0.856502	-0.0487431	0.934532	0.985396	0.332833	0.590784	0.772564
hsa-miR-194-5p.1	-0.220332	0.70287	0.82282	-0.0646611	0.911623	0.981366	0.246383	0.684087	0.840685
hsa-miR-195-3p	0	1	NA	-0.729202	0.821955	NA	-1.23607	0.70313	NA
hsa-miR-195-5p	-1.26631	0.260548	0.404263	-1.32854	0.238786	0.506692	-1.75015	0.122547	0.290687
hsa-miR-196b-5p	-2.35553	0.0252677	0.0731826	-1.68913	0.114703	0.3217	-1.52673	0.164182	0.348886
hsa-miR-197-3p	2.77028	4.13125e-09	6.73049e-08	1.63584	0.000487782	0.00652878	2.17832	3.82824e-06	0.000117144
hsa-miR-197-5p	-1.90761	0.246906	NA	-0.765561	0.658558	NA	-1.26897	0.465504	NA
hsa-miR-1972	2.38469	0.455967	NA	-0.429453	0.890108	NA	0.818139	0.797112	NA
hsa-miR-1972.1	2.38469	0.455967	NA	-0.429453	0.890108	NA	0.818139	0.797112	NA
hsa-miR-199a-3p	-0.468205	0.153775	0.270599	-0.168519	0.608486	0.81758	-0.481372	0.14443	0.320257
hsa-miR-199a-3p.1	-0.466817	0.154331	0.270599	-0.163243	0.619195	0.822628	-0.471958	0.151801	0.331232
hsa-miR-199a-5p	-1.86225	0.552504	NA	0	1	NA	0.0418572	0.989725	NA
hsa-miR-199a-5p.1	-1.86225	0.552504	NA	0	1	NA	0.0418572	0.989725	NA
hsa-miR-199b-3p	-0.468205	0.153775	0.270599	-0.168519	0.608486	0.81758	-0.481372	0.14443	0.320257
hsa-miR-199b-5p	-0.823694	0.0116432	0.0382563	-0.478593	0.146599	0.367024	-0.574765	0.0859105	0.228312
hsa-miR-19a-3p	-1.96503	4.01704e-05	0.000306606	-0.987245	0.0421836	0.1805	-1.24188	0.0112349	0.0592737
hsa-miR-19b-3p	-1.02522	0.00257912	0.0114595	-0.676735	0.0472704	0.193531	-0.804399	0.0189325	0.0815983
hsa-miR-19b-3p.1	-1.02997	0.00249004	0.0111909	-0.679744	0.046535	0.192788	-0.805281	0.0189329	0.0815983
hsa-miR-200a-3p	-0.978729	0.00656194	0.0239787	-0.428875	0.23531	0.505871	-0.625816	0.0844705	0.228312
hsa-miR-200a-5p	-0.336513	0.600055	0.749351	-0.192696	0.76614	0.925091	-0.0246269	0.970677	0.970677
hsa-miR-200b-3p	-0.322815	0.474278	0.622291	-0.163813	0.716589	0.89381	0.167055	0.711695	0.848036
hsa-miR-200b-5p	-0.0791633	0.915623	0.947113	-0.0915212	0.902839	0.978779	0.498031	0.528112	0.741295
hsa-miR-200c-3p	0.334683	0.479023	0.624326	-0.286671	0.543051	0.777341	-0.0895364	0.850054	0.915904
hsa-miR-200c-5p	-0.321726	0.934146	NA	-0.378931	0.922853	NA	0	1	NA
hsa-miR-203a-3p	1.42323	5.54483e-05	0.000387148	0.272645	0.439704	0.686175	-0.2865	0.416826	0.657469
hsa-miR-203a-5p	-0.704049	0.658669	0.78969	-1.26771	0.419919	NA	-2.29861	0.13847	NA
hsa-miR-203b-3p	2.16882	0.331435	NA	-0.742787	0.72006	NA	-0.98278	0.639506	NA
hsa-miR-204-5p	-1.43667	0.581992	NA	-0.3642	0.892724	NA	0.0318158	0.990679	NA
hsa-miR-205-3p	1.03829	0.580644	NA	-1.44688	0.40419	NA	0.0646178	0.972656	NA
hsa-miR-205-5p	2.83377	1.64221e-16	9.17289e-15	1.37148	6.50861e-05	0.00133235	1.24961	0.000274706	0.00439519
hsa-miR-20a-3p	-2.10597	0.407154	NA	-1.70192	0.507428	NA	-0.431809	0.871799	NA
hsa-miR-20a-5p	-0.661825	0.11411	0.215541	-0.714184	0.0888447	0.286277	-0.928307	0.0288994	0.104038
hsa-miR-20b-5p	-0.556735	0.746696	NA	1.32849	0.486776	NA	-0.579474	0.744143	NA
hsa-miR-21-3p	-0.83125	0.0305506	0.0844502	-0.558882	0.148379	0.368829	-0.33375	0.398169	0.650098
hsa-miR-21-5p	-1.34911	3.60611e-06	3.91664e-05	-1.09688	0.000165868	0.00274866	-1.12118	0.00011938	0.00214885
hsa-miR-210-3p	1.89708	1.01583e-08	1.58876e-07	1.06966	0.00112834	0.0145431	0.496242	0.131032	0.303756
hsa-miR-210-5p	2.9632	0.000576294	0.0031296	2.02926	0.0133687	0.0802121	1.01842	0.203946	0.413295
hsa-miR-211-5p	3.28239	0.0717091	NA	1.63028	0.348958	NA	0.823491	0.630628	NA
hsa-miR-2110	2.43502	0.149685	NA	1.27246	0.430173	NA	1.32794	0.428996	NA
hsa-miR-2115-3p	-1.23957	0.215615	0.347233	-0.0637388	0.951459	0.987467	-0.868282	0.402269	0.650098
hsa-miR-2115-5p	0.200825	0.882194	0.931902	0.305518	0.823868	NA	0.957101	0.519732	NA
hsa-miR-2116-3p	0.905239	0.782409	NA	-1.38961	0.66418	NA	-0.469802	0.885804	NA
hsa-miR-212-3p	2.25352	0.181846	NA	2.57652	0.1459	NA	2.06758	0.239403	NA
hsa-miR-212-5p	1.67696	0.699906	NA	1.33635	0.759334	NA	1.62036	0.711336	NA
hsa-miR-215-5p	-1.28037	0.409301	0.5655	-1.36022	0.381286	NA	-0.803758	0.619814	NA
hsa-miR-218-5p	-0.750877	0.62404	0.764889	-0.674124	0.662838	NA	-1.21468	0.433011	NA
hsa-miR-218-5p.1	-0.750877	0.62404	0.764889	-0.674124	0.662838	NA	-1.21468	0.433011	NA
hsa-miR-219a-1-3p	0	1	NA	0.0733641	0.982065	NA	-1.82479	0.568284	NA
hsa-miR-219a-5p	0.525115	0.904241	NA	0.569915	0.896534	NA	-0.521791	0.904867	NA
hsa-miR-22-3p	0.50151	0.0400859	0.10112	0.411176	0.0923522	0.291268	0.0515853	0.832775	0.904578
hsa-miR-22-5p	1.18607	0.150408	0.270025	0.243104	0.760018	0.921556	0.174177	0.830853	0.904578
hsa-miR-221-3p	1.72787	1.43665e-11	4.68109e-10	0.778107	0.00224337	0.0251837	0.0940652	0.711748	0.848036
hsa-miR-221-5p	0.34468	0.731045	0.85061	0.591428	0.561308	0.781341	0.309486	0.764498	0.874725
hsa-miR-222-3p	1.96739	1.05924e-06	1.25503e-05	0.81471	0.0421108	0.1805	1.09018	0.00676776	0.0450203
hsa-miR-222-5p	-0.455248	0.865146	NA	-0.444325	0.868831	NA	1.62821	0.563122	NA
hsa-miR-223-3p	-0.376806	0.304292	0.454115	-0.218575	0.551258	0.777341	0.135863	0.71117	0.848036
hsa-miR-223-5p	0.0589515	0.885304	0.931902	-0.0261351	0.948995	0.987467	0.0315618	0.939131	0.961117
hsa-miR-224-5p	2.3165	4.92849e-07	6.42346e-06	1.69835	0.00018788	0.00297192	1.11659	0.0141472	0.0701704
hsa-miR-2277-3p	1.739	0.398562	NA	0.858592	0.671926	NA	-0.482045	0.805337	NA
hsa-miR-2277-5p	1.36381	0.280206	0.42797	0.574221	0.638814	0.840191	-0.346168	0.773783	NA
hsa-miR-2355-3p	-2.80246	0.0834658	0.172815	-2.75231	0.0909449	NA	-2.24482	0.186137	NA
hsa-miR-2355-5p	-0.416314	0.659592	0.78969	-0.292373	0.75951	0.921556	-0.257908	0.793029	0.885959
hsa-miR-23a-3p	0.627088	0.027268	0.0778232	0.378356	0.182426	0.428949	0.0142872	0.959896	0.96777
hsa-miR-23a-5p	1.67756	0.684126	NA	0.868365	0.833243	NA	0.392087	0.924187	NA
hsa-miR-23b-3p	0.405744	0.1299	0.23958	-0.00733469	0.978021	0.989535	-0.118519	0.659489	0.833899
hsa-miR-24-1-5p	-0.322313	0.929608	NA	0.562488	0.878909	NA	-0.494801	0.892813	NA
hsa-miR-24-2-5p	-1.59757	0.0545269	0.128332	-0.698908	0.414057	0.658439	-1.44707	0.0890025	0.232776
hsa-miR-24-3p	1.45768	0.00665572	0.0240962	0.996504	0.0619341	0.223896	-0.337467	0.523917	0.741295
hsa-miR-24-3p.1	1.50013	0.00490509	0.0189931	1.01974	0.0541848	0.211249	-0.331858	0.527429	0.741295
hsa-miR-2467-5p	-3.06076	0.0921595	NA	-1.51101	0.429559	NA	-2.24334	0.237738	NA
hsa-miR-25-3p	1.08991	0.00044456	0.00244821	0.734068	0.0179456	0.0960782	0.674698	0.0297775	0.105356
hsa-miR-25-5p	0.887515	0.366677	0.525168	1.92194	0.0733841	0.243216	1.12555	0.283949	NA
hsa-miR-26a-2-3p	-0.44741	0.774474	NA	1.33428	0.427836	NA	2.27881	0.208203	NA
hsa-miR-26a-5p	-1.54498	8.8245e-12	3.44978e-10	-0.932231	3.84654e-05	0.000982139	-0.774491	0.000631459	0.00772906
hsa-miR-26a-5p.1	-1.54309	9.70525e-12	3.44978e-10	-0.931554	3.95113e-05	0.000982139	-0.772615	0.000657291	0.00773581
hsa-miR-26b-3p	0.337364	0.40259	0.561298	1.03004	0.0118752	0.073796	1.46162	0.000576797	0.00735416
hsa-miR-26b-5p	-1.78939	7.6563e-13	3.74201e-11	-1.14516	4.66333e-06	0.000149802	-1.38172	3.42956e-08	2.09889e-06
hsa-miR-27a-3p	-1.04841	0.00409186	0.0166658	-0.464799	0.203303	0.468539	-0.812041	0.0262858	0.0989863
hsa-miR-27a-5p	-0.415368	0.634492	0.770455	-0.0451692	0.959091	0.987467	0.61366	0.502412	0.725708
hsa-miR-27b-3p	-0.381852	0.181548	0.303372	-0.316372	0.268354	0.536554	-0.649618	0.0230617	0.0932977
hsa-miR-27b-5p	0.797833	0.306351	0.45545	-0.51391	0.492137	0.735037	0.141985	0.856464	0.916356
hsa-miR-28-3p	0.485017	0.0723625	0.157187	0.275206	0.307607	0.569923	0.707052	0.00916175	0.0512083
hsa-miR-28-5p	-1.09933	0.000775743	0.00409528	-0.578895	0.0799082	0.26234	-0.286601	0.397999	0.650098
hsa-miR-296-5p	0.645412	0.81582	NA	1.16707	0.679749	NA	2.38107	0.409254	NA
hsa-miR-29a-3p	-0.213244	0.374545	0.532535	-0.00783696	0.974009	0.989535	-0.176493	0.464869	0.697303
hsa-miR-29a-5p	-2.05987	0.125071	0.233985	0.142391	0.921917	NA	-0.580662	0.686769	NA
hsa-miR-29b-1-5p	-0.320683	0.941192	NA	0.104892	0.98086	NA	0	1	NA
hsa-miR-29b-2-5p	0.112138	0.970061	NA	0.508636	0.866821	NA	0.057791	0.984776	NA
hsa-miR-29b-3p	-2.16097	0.0037093	0.0154291	-1.64984	0.0289187	0.139774	-2.13164	0.00489446	0.0340387
hsa-miR-29b-3p.1	-2.16114	0.0036775	0.0154291	-1.66513	0.0272765	0.133693	-2.14585	0.00456706	0.0325004
hsa-miR-29c-3p	-1.61913	9.82161e-10	2.02118e-08	-0.737905	0.00571107	0.0460471	-0.753906	0.00510448	0.0347104
hsa-miR-29c-5p	-0.159339	0.824522	0.898449	-0.244878	0.733947	0.905722	0.454323	0.555165	0.751683
hsa-miR-301a-3p	-2.6596	7.37359e-07	9.00961e-06	-2.18583	5.26676e-05	0.00114552	-1.99581	0.000273559	0.00439519
hsa-miR-301b-3p	-1.7868	0.186691	0.310553	-0.656426	0.639717	NA	-0.222728	0.880144	NA
hsa-miR-3064-5p	1.68199	0.589145	NA	-0.621895	0.837527	NA	1.62559	0.606441	NA
hsa-miR-3065-3p	-0.0496297	0.960007	0.971028	-0.855936	0.376725	0.634726	-0.392918	0.697171	0.848036
hsa-miR-3065-5p	-1.1829	0.355373	0.514632	0.13627	0.91994	NA	-0.38572	0.776588	NA
hsa-miR-3074-5p	0.525113	0.904241	NA	0.104892	0.98086	NA	0.0531344	0.990313	NA
hsa-miR-3085-3p	3.14556	0.0072211	0.0255267	1.79126	0.0978412	0.296076	1.91351	0.0915672	NA
hsa-miR-30a-3p	-1.65735	0.00851656	0.0292103	-1.18335	0.0624077	0.223896	-0.812853	0.211156	0.414191
hsa-miR-30a-5p	-2.30565	2.60428e-09	4.42728e-08	-1.14306	0.00318658	0.0308036	-0.971548	0.0123063	0.063826
hsa-miR-30b-5p	-0.210968	0.550819	0.699254	-0.0525699	0.881923	0.974315	-0.0930213	0.79331	0.885959
hsa-miR-30c-1-3p	-0.691699	0.400298	0.561298	0.218983	0.79625	0.927126	0.371346	0.672711	0.836787
hsa-miR-30c-2-3p	-3.89599	0.00296312	0.0128731	-3.44166	0.00917686	0.0632695	-1.41725	0.327649	NA
hsa-miR-30c-5p	-0.722091	0.0234328	0.0695562	-0.447453	0.160511	0.38307	0.36575	0.254296	0.486341
hsa-miR-30c-5p.1	-0.720982	0.0236518	0.0695562	-0.446344	0.161565	0.38307	0.366439	0.253418	0.486341
hsa-miR-30d-3p	-2.45726	0.00673607	0.0241633	-1.73154	0.0600634	0.221734	-1.75893	0.0600739	0.185683
hsa-miR-30d-5p	-0.0401219	0.862835	0.921771	-0.101538	0.661922	0.859511	0.194292	0.404425	0.650098
hsa-miR-30e-3p	-1.04182	0.0012805	0.00633765	-0.826325	0.0110526	0.0699331	-0.611937	0.0652485	0.197684
hsa-miR-30e-5p	-1.28743	3.4342e-05	0.000306606	-0.806892	0.00944134	0.0632695	-0.913588	0.00330649	0.0259432
hsa-miR-31-3p	1.92409	0.448867	NA	0.487978	0.844583	NA	-0.449251	0.855082	NA
hsa-miR-31-5p	1.32824	0.0110862	0.0367346	0.105505	0.838191	0.953237	0.068893	0.894448	0.930956
hsa-miR-3127-3p	0.521535	0.899258	NA	0.146351	0.971721	NA	-0.51393	0.900751	NA
hsa-miR-3127-5p	2.11117	0.518232	NA	0.83161	0.798501	NA	1.24854	0.703043	NA
hsa-miR-3136-5p	2.3664	0.551473	NA	0.389799	0.92134	NA	0.819244	0.836162	NA
hsa-miR-3138	0.404748	0.871812	NA	0.878655	0.732317	NA	0.840799	0.744144	NA
hsa-miR-3143	-0.571339	0.779188	NA	-1.79018	0.363718	NA	-0.302508	0.887031	NA
hsa-miR-3150a-5p	0.820497	0.776223	NA	1.49216	0.611596	NA	2.14231	0.471872	NA
hsa-miR-3150b-3p	0.868011	0.658461	NA	-0.686428	0.713507	NA	1.41995	0.490973	NA
hsa-miR-3155a	-0.122128	0.977627	NA	0.140557	0.974358	NA	0	1	NA
hsa-miR-3157-3p	1.28611	0.491868	NA	1.66096	0.394146	NA	1.51132	0.440355	NA
hsa-miR-3158-3p	1.76092	0.339374	NA	1.75998	0.34751	NA	2.51257	0.199584	NA
hsa-miR-3158-3p.1	1.76092	0.339374	NA	1.75998	0.34751	NA	2.51257	0.199584	NA
hsa-miR-3161	1.68063	0.614893	NA	0.0469456	0.988709	NA	0.818445	0.806865	NA
hsa-miR-3173-5p	2.21395	0.0699605	0.153677	2.27176	0.068867	NA	3.2543	0.0225991	NA
hsa-miR-3174	1.85995	0.603827	NA	2.75424	0.448037	NA	0.855697	0.811431	NA
hsa-miR-3176	-0.932523	0.780624	NA	0.0792792	0.98143	NA	-0.936851	0.782285	NA
hsa-miR-3177-3p	1.29156	0.766236	NA	0.907004	0.834922	NA	1.62037	0.711335	NA
hsa-miR-3186-3p	0	1	NA	0.0912827	0.980677	NA	-1.66748	0.654196	NA
hsa-miR-3195	0.522068	0.757866	0.866449	-0.958832	0.548142	NA	-3.59768	0.0159434	NA
hsa-miR-3196	0.350803	0.774425	0.871889	-1.33068	0.249643	0.519555	-1.24133	0.293488	NA
hsa-miR-32-3p	-0.918939	0.793155	NA	0	1	NA	-1.46769	0.677217	NA
hsa-miR-32-5p	-3.54519	0.000323459	0.00185989	-1.81907	0.0705348	0.240648	-1.85386	0.0688027	0.198619
hsa-miR-3200-3p	1.69112	0.460056	NA	0.044686	0.984149	NA	-1.5189	0.480603	NA
hsa-miR-3202	3.3655	0.254827	NA	1.38351	0.635269	NA	2.59994	0.381803	NA
hsa-miR-3202.1	3.3655	0.254827	NA	1.38351	0.635269	NA	2.59994	0.381803	NA
hsa-miR-320a-3p	1.52099	1.58136e-09	2.94435e-08	0.695314	0.00545615	0.0460471	0.658949	0.00878874	0.0512083
hsa-miR-320b	1.10381	0.00480229	0.0189666	0.758627	0.0512217	0.204887	0.750447	0.0576959	0.18201
hsa-miR-320b.1	1.11706	0.00392908	0.0161713	0.787946	0.0407992	0.179723	0.779657	0.0464407	0.157898
hsa-miR-320c	1.76797	0.0754033	0.162888	1.63195	0.101955	0.30325	2.00134	0.0610244	NA
hsa-miR-320c.1	2.07142	0.021138	0.0635766	1.53699	0.0813945	0.264722	2.10479	0.02738	0.100831
hsa-miR-320d	-0.00723495	0.995278	0.995278	1.02419	0.426529	NA	0.576592	0.656938	NA
hsa-miR-320d.1	0.755267	0.566152	0.714083	1.27849	0.351013	NA	0.955739	0.493149	NA
hsa-miR-323a-3p	-2.2633	0.3119	NA	-1.15147	0.620096	NA	-1.23765	0.601519	NA
hsa-miR-323b-3p	-0.0467521	0.985473	NA	-1.4162	0.570209	NA	1.6294	0.544789	NA
hsa-miR-324-3p	0.922314	0.2158	0.347233	0.811537	0.278449	0.547458	0.23035	0.75839	0.872433
hsa-miR-324-5p	0.442573	0.667286	0.792042	0.567346	0.585335	0.799751	0.110735	0.915693	NA
hsa-miR-326	1.22318	0.181558	0.303372	0.89751	0.323649	0.583575	1.12747	0.236791	0.458594
hsa-miR-328-3p	1.15144	0.0123769	0.0403282	0.550767	0.224624	0.504924	1.38522	0.00402339	0.0297531
hsa-miR-330-3p	1.70563	0.102607	0.20356	0.271472	0.78267	0.927126	1.98382	0.0829267	NA
hsa-miR-330-5p	-2.13152	0.230317	NA	0.0722297	0.969897	NA	-0.799969	0.671316	NA
hsa-miR-331-3p	1.33029	0.0376882	0.0969479	1.56109	0.0167035	0.0955606	1.19336	0.0707771	0.200535
hsa-miR-331-5p	0.235778	0.898441	NA	1.00706	0.60263	NA	0.714634	0.716759	NA
hsa-miR-335-3p	-0.611801	0.491893	0.638971	-0.445741	0.619335	0.822628	0.320313	0.736747	0.863773
hsa-miR-335-5p	-2.01018	3.81664e-06	3.92713e-05	-0.940459	0.0334684	0.153454	-1.29715	0.0035421	0.0270971
hsa-miR-338-3p	-1.64834	3.76705e-06	3.92713e-05	-0.728174	0.0445311	0.186709	-0.8801	0.0164057	0.0772332
hsa-miR-338-5p	0.457905	0.43949	0.592554	0.206935	0.726018	0.899512	-0.251083	0.67252	0.836787
hsa-miR-339-3p	0.747177	0.141897	0.259261	0.562666	0.267745	0.536554	0.740421	0.156987	0.338296
hsa-miR-339-5p	1.28844	0.0573212	0.133408	1.07499	0.111689	0.315999	0.504783	0.455704	0.686923
hsa-miR-33a-3p	-0.347624	0.821288	0.898449	-0.325378	0.833391	NA	-0.0416986	0.979284	NA
hsa-miR-33a-5p	-2.69616	0.0781879	0.166149	-0.954137	0.558077	NA	-1.58213	0.329964	NA
hsa-miR-33b-3p	2.48326	0.209087	NA	3.32004	0.108701	NA	0.866539	0.652088	NA
hsa-miR-33b-5p	-4.6714	0.000125868	0.000768976	-2.88798	0.0209022	0.10697	-2.82918	0.0261573	0.0989863
hsa-miR-340-3p	-1.92685	0.0706123	0.154243	-1.30355	0.228061	0.504924	-1.11855	0.312846	0.543926
hsa-miR-340-5p	-3.29316	3.17038e-19	6.19809e-17	-2.10535	1.14367e-08	3.4469e-06	-2.07702	2.02761e-08	2.09889e-06
hsa-miR-342-3p	0.679333	0.0413306	0.103591	0.471137	0.155955	0.379528	0.660331	0.0533582	0.170079
hsa-miR-342-5p	0.350463	0.701632	0.82282	1.14984	0.229247	0.504924	1.25147	0.21159	NA
hsa-miR-345-5p	-0.0210905	0.960224	0.971028	0.273032	0.520606	0.754878	0.0883569	0.836587	0.904578
hsa-miR-34a-3p	3.09273	0.39323	NA	1.25514	0.727054	NA	0.998627	0.781239	NA
hsa-miR-34a-5p	0.661189	0.369494	0.527271	0.0476822	0.947462	0.987467	-0.250192	0.73265	0.863773
hsa-miR-34b-3p	1.7485	0.27119	0.419111	0.579548	0.701806	NA	-1.06122	0.461473	NA
hsa-miR-34b-5p	-0.415186	0.858247	NA	-1.65034	0.46467	NA	-3.05665	0.166805	NA
hsa-miR-34c-3p	1.6123	0.486332	NA	1.3716	0.557255	NA	0.478798	0.836289	NA
hsa-miR-34c-5p	0.207675	0.766329	0.868207	-0.81302	0.236158	0.505871	-1.24643	0.0701569	0.200535
hsa-miR-3605-3p	-0.719582	0.412869	0.568422	-0.0280039	0.975289	0.989535	0.787506	0.423519	0.657852
hsa-miR-3605-5p	-0.142048	0.922226	NA	0.325803	0.827585	NA	0.882633	0.584322	NA
hsa-miR-3609	0.0711799	0.976806	NA	2.25319	0.385456	NA	1.62533	0.529079	NA
hsa-miR-361-3p	0.0741539	0.843708	0.904607	-0.0394088	0.916506	0.981366	0.729568	0.0628527	0.192329
hsa-miR-361-5p	1.12892	0.0082566	0.0285693	0.654383	0.122158	0.327008	0.564318	0.188758	0.391853
hsa-miR-3613-3p	0.615826	0.534212	0.687095	0.148678	0.87925	0.974315	-0.62922	0.517294	0.740066
hsa-miR-3613-5p	-1.41097	0.402792	0.561298	0.0565933	0.97463	NA	-1.64835	0.333912	NA
hsa-miR-3614-3p	-1.84124	0.529254	NA	-0.997116	0.738653	NA	-0.410088	0.892513	NA
hsa-miR-3614-5p	0.145525	0.827216	0.898449	0.465672	0.490771	0.735037	1.43665	0.0506567	0.163168
hsa-miR-3615	0.890822	0.0357363	0.0950537	0.902184	0.0335129	0.153454	1.43051	0.000869743	0.00950505
hsa-miR-362-3p	-2.254	0.199747	NA	-2.5895	0.138704	NA	-2.63193	0.139434	NA
hsa-miR-362-5p	2.9123	0.248759	NA	2.07629	0.411043	NA	3.28202	0.20555	NA
hsa-miR-363-3p	-1.42534	0.0108293	0.0365021	-0.235783	0.680948	0.873163	-0.414542	0.475762	0.709628
hsa-miR-3648	0.654978	0.86177	NA	0.294824	0.937678	NA	1.62222	0.670549	NA
hsa-miR-3648.1	0.654978	0.86177	NA	0.294824	0.937678	NA	1.62222	0.670549	NA
hsa-miR-3651	1.97099	0.385348	NA	1.06323	0.634592	NA	1.62386	0.479849	NA
hsa-miR-365a-3p	2.88555	7.29472e-11	1.78265e-09	1.96265	3.98743e-06	0.000149802	1.2506	0.00314208	0.025302
hsa-miR-365b-3p	2.88555	7.29472e-11	1.78265e-09	1.96265	3.98743e-06	0.000149802	1.2506	0.00314208	0.025302
hsa-miR-365b-5p	1.20661	0.734169	NA	1.35927	0.703598	NA	1.24278	0.728228	NA
hsa-miR-3664-3p	0.22167	0.934163	NA	0.309679	0.908921	NA	2.11991	0.450395	NA
hsa-miR-3688-3p	0.509842	0.885416	NA	-1.19622	0.731608	NA	-0.390275	0.912273	NA
hsa-miR-3688-3p.1	0.90713	0.800461	NA	-1.19503	0.735026	NA	-0.388997	0.913594	NA
hsa-miR-369-3p	-2.68439	0.101278	0.203076	-0.494789	0.776029	NA	-0.0339703	0.985352	NA
hsa-miR-3690	1.43968	0.393822	NA	3.25505	0.0825111	NA	1.26415	0.470678	NA
hsa-miR-3690.1	1.43968	0.393822	NA	3.25505	0.0825111	NA	1.26415	0.470678	NA
hsa-miR-371b-3p	0.739142	0.647865	NA	0.966017	0.55825	NA	1.83952	0.303118	NA
hsa-miR-371b-5p	0.598595	0.339661	0.495551	0.467062	0.455875	0.705086	0.828097	0.200195	0.408397
hsa-miR-374a-3p	-4.74645	1.57718e-08	2.37183e-07	-3.02425	0.000385818	0.00537058	-1.75636	0.0487885	0.158822
hsa-miR-374a-5p	-1.88899	0.0333988	0.0906869	-1.74699	0.0504954	0.20433	-1.61034	0.0775828	0.211967
hsa-miR-374b-3p	-2.94235	0.13283	NA	-1.75127	0.387038	NA	-1.55844	0.45753	NA
hsa-miR-374b-5p	0.988293	0.0638581	0.144327	1.14844	0.0322442	0.151635	0.555308	0.300753	0.542876
hsa-miR-375-3p	1.39108	6.99003e-05	0.000471224	1.10327	0.00160923	0.0193107	1.35494	0.000107971	0.00206494
hsa-miR-375-5p	0.482893	0.855397	NA	0.866464	0.748514	NA	0.806082	0.766015	NA
hsa-miR-376a-5p	-1.57863	0.598561	NA	0	1	NA	-1.23656	0.687498	NA
hsa-miR-378a-3p	0.839762	0.00128011	0.00633765	-0.023386	0.928384	0.985396	-0.015041	0.953975	0.96777
hsa-miR-378a-5p	3.54795	3.95524e-05	0.000306606	2.36397	0.00305519	0.0308036	2.13985	0.00910362	0.0512083
hsa-miR-378c	-0.243781	0.572684	0.719998	-0.460543	0.285299	0.557089	-0.733547	0.0913841	0.236979
hsa-miR-378d	-1.48383	0.187444	0.310553	-0.935763	0.414362	0.658439	-0.8898	0.448828	NA
hsa-miR-378d.1	-1.59265	0.149884	0.270025	-1.12302	0.317331	0.575162	-0.846555	0.465847	NA
hsa-miR-378f	-0.50498	0.648534	0.782645	-1.38562	0.200731	0.465696	-1.40927	0.20155	NA
hsa-miR-378g	-0.74829	0.723835	NA	-0.721204	0.735111	NA	-0.704916	0.747812	NA
hsa-miR-378i	0.286188	0.547837	0.697733	0.282069	0.554649	0.777341	0.078525	0.870956	0.921489
hsa-miR-381-3p	-2.961	0.0605489	0.138355	-1.74455	0.271361	0.536554	-0.949885	0.555054	0.751683
hsa-miR-382-5p	0.207913	0.961388	NA	0.569358	0.895074	NA	-0.519819	0.903782	NA
hsa-miR-3909	1.29118	0.036684	0.0969151	0.911325	0.136619	0.3548	0.947044	0.13379	0.307818
hsa-miR-3912-3p	-2.33006	0.201115	NA	-0.331066	0.868856	NA	-2.61771	0.156941	NA
hsa-miR-3913-5p	-0.200328	0.930307	NA	-0.781291	0.729679	NA	0.815647	0.733193	NA
hsa-miR-3913-5p.1	-0.200328	0.930307	NA	-0.781291	0.729679	NA	0.815647	0.733193	NA
hsa-miR-3928-3p	0.941768	0.679648	NA	0.0144519	0.994851	NA	0.372707	0.871702	NA
hsa-miR-3942-5p	-0.100822	0.974412	NA	-0.972798	0.755116	NA	-0.404218	0.898261	NA
hsa-miR-3960	-1.04203	0.193103	0.318579	-0.146982	0.85862	0.961164	-0.762716	0.35493	0.59675
hsa-miR-409-3p	-1.20007	0.25194	0.397212	-0.452218	0.670729	0.867709	1.34833	0.25877	0.491823
hsa-miR-410-3p	-1.99814	0.159144	0.274734	-1.66065	0.247947	NA	-0.482674	0.758122	NA
hsa-miR-411-5p	-3.91113	0.00271865	0.0119437	-2.38725	0.0726951	0.243216	-2.01006	0.140562	0.316605
hsa-miR-421	-0.146344	0.660432	0.78969	-0.0932267	0.780143	0.927126	-0.255815	0.448505	0.682798
hsa-miR-422a	0.325645	0.912243	NA	0.944927	0.753554	NA	1.25477	0.678467	NA
hsa-miR-423-3p	1.15123	1.22707e-06	1.41113e-05	0.924533	9.68066e-05	0.00177309	1.0449	1.12135e-05	0.000285945
hsa-miR-423-5p	1.74874	2.23083e-10	4.84585e-09	1.52042	3.43558e-08	3.98527e-06	1.63903	2.8358e-09	8.67756e-07
hsa-miR-424-3p	0.763888	0.039836	0.10112	0.891443	0.0176532	0.0959894	0.871255	0.0242133	0.0962241
hsa-miR-424-5p	-1.43161	0.0157061	0.0487389	-0.329507	0.585838	0.799751	-1.33108	0.0264521	0.0989863
hsa-miR-425-3p	0.819998	0.322788	0.474475	0.851287	0.30789	0.569923	0.545414	0.518946	0.740066
hsa-miR-425-5p	0.577008	0.104393	0.204111	0.497001	0.161814	0.38307	0.813328	0.0227551	0.0932977
hsa-miR-4286	0.945549	0.145398	0.264421	-0.303948	0.634364	0.839386	0.598347	0.360492	0.602789
hsa-miR-429	-1.55226	2.36379e-05	0.00023106	-1.02424	0.00540907	0.0460471	-1.18116	0.00138767	0.0128675
hsa-miR-432-5p	0.24619	0.944709	NA	-0.960459	0.785061	NA	-0.38977	0.912791	NA
hsa-miR-4326	2.50586	0.111898	0.213345	0.332188	0.815942	NA	2.37257	0.151806	NA
hsa-miR-4433a-5p	0.910518	0.834996	NA	-1.01097	0.815564	NA	0	1	NA
hsa-miR-4449	1.20207	0.0373152	0.0969479	0.337618	0.552186	0.777341	0.728256	0.210227	0.414191
hsa-miR-4454	-2.19237	0.103082	0.20356	-2.51491	0.0605308	0.221734	-1.65022	0.236652	NA
hsa-miR-4477b	1.54735	0.637272	NA	1.40536	0.669974	NA	0.931457	0.777225	NA
hsa-miR-4488	0.352509	0.904706	NA	-0.199129	0.945943	NA	0.368427	0.90168	NA
hsa-miR-4492	0.567422	0.668475	0.792042	-1.04066	0.406828	NA	1.07176	0.463572	NA
hsa-miR-449a	1.22826	0.555804	NA	0.869785	0.67973	NA	-0.813997	0.683516	NA
hsa-miR-449b-5p	0.0437894	0.980944	NA	-1.86616	0.277212	NA	-1.69984	0.335061	NA
hsa-miR-449c-5p	1.48948	0.216875	0.347534	-0.438587	0.693803	0.873163	-0.0782596	0.946012	NA
hsa-miR-4508	0.365507	0.893493	NA	3.38059	0.24196	NA	2.82837	0.327039	NA
hsa-miR-450a-5p	-1.14819	0.105242	0.204111	-0.739733	0.302151	0.569923	-0.116772	0.876318	0.921489
hsa-miR-450a-5p.1	-1.14819	0.105242	0.204111	-0.739733	0.302151	0.569923	-0.116772	0.876318	0.921489
hsa-miR-450b-5p	-1.90383	0.000107928	0.000691803	-0.76342	0.127704	0.336674	-0.801985	0.115044	0.277194
hsa-miR-4510	0.205529	0.962407	NA	0.140563	0.974357	NA	0.0531383	0.990313	NA
hsa-miR-4511	-0.0445549	0.989193	NA	2.60662	0.443439	NA	2.05217	0.545911	NA
hsa-miR-4516	-1.23647	0.198457	0.324672	-1.10307	0.255195	0.519555	-1.02093	0.304428	0.542876
hsa-miR-451a	1.66068	0.177558	0.299247	0.327527	0.789377	0.927126	0.578756	0.637797	0.813192
hsa-miR-452-5p	0.391215	0.699394	0.82282	-0.727443	0.455385	0.705086	-1.48903	0.124445	0.290687
hsa-miR-454-3p	-1.18235	0.0239847	0.0699851	-0.443947	0.407636	0.65372	-0.774441	0.152627	0.331232
hsa-miR-454-5p	-0.662203	0.512781	0.663899	-0.559868	0.58173	0.799751	0.469875	0.66444	0.836702
hsa-miR-455-3p	-0.291031	0.905794	NA	-0.755486	0.756434	NA	-0.449899	0.858035	NA
hsa-miR-455-5p	0.185859	0.826577	0.898449	-0.56475	0.496723	0.735573	-0.458729	0.59073	0.772564
hsa-miR-4645-3p	-0.446548	0.805102	NA	-0.439102	0.809027	NA	-0.951979	0.601372	NA
hsa-miR-4661-5p	2.25134	0.523522	NA	2.74999	0.440786	NA	0.954713	0.786515	NA
hsa-miR-4662a-5p	0.768895	0.601781	0.749351	-0.948659	0.4926	NA	-0.690444	0.628201	NA
hsa-miR-4664-3p	0.906994	0.799173	NA	0.0850268	0.980976	NA	-1.23519	0.727631	NA
hsa-miR-4668-5p	-1.02021	0.755046	NA	0.076311	0.981729	NA	-0.473738	0.886701	NA
hsa-miR-4676-3p	0.873811	0.804819	NA	0.957993	0.787869	NA	2.0471	0.569779	NA
hsa-miR-4677-3p	-2.13473	0.308364	NA	-0.00783037	0.997241	NA	-2.25513	0.290654	NA
hsa-miR-4677-5p	0.205529	0.962407	NA	0.569917	0.896533	NA	-0.371812	0.932169	NA
hsa-miR-4685-3p	1.53507	0.467	NA	1.72488	0.425926	NA	2.09306	0.340752	NA
hsa-miR-4687-5p	4.25866	0.0766646	NA	1.47357	0.518866	NA	2.65897	0.26388	NA
hsa-miR-4690-3p	2.93091	0.288626	NA	2.23676	0.419026	NA	2.06368	0.456471	NA
hsa-miR-4707-3p	0.604674	0.886656	NA	0.310187	0.941851	NA	1.62063	0.705563	NA
hsa-miR-4709-3p	4.4134	0.300616	NA	4.91391	0.252538	NA	4.35679	0.310081	NA
hsa-miR-4714-3p	1.67696	0.699906	NA	2.17747	0.61917	NA	0.819574	0.850761	NA
hsa-miR-4724-5p	1.83183	0.392356	NA	2.37681	0.282648	NA	1.1372	0.601042	NA
hsa-miR-4728-3p	0	1	NA	-0.363274	0.891536	NA	-2.34693	0.359198	NA
hsa-miR-4742-3p	0.0373679	0.99316	NA	0.104898	0.980859	NA	0.053141	0.990312	NA
hsa-miR-4746-5p	1.50776	0.525882	NA	0.088948	0.969105	NA	1.85558	0.446603	NA
hsa-miR-4753-5p	0.91051	0.834997	NA	-0.380973	0.930436	NA	0	1	NA
hsa-miR-4755-3p	2.36042	0.588809	NA	0.554468	0.898483	NA	0.819583	0.850759	NA
hsa-miR-4762-5p	1.60549	0.681267	NA	2.77281	0.483187	NA	1.4142	0.71872	NA
hsa-miR-4772-3p	-0.425505	0.478465	0.624326	-0.202331	0.738704	0.908371	0.688348	0.291577	0.537485
hsa-miR-4772-5p	-1.77241	0.0144178	0.0462079	-1.3298	0.0699878	0.240648	-1.47578	0.047343	0.158549
hsa-miR-4775	-1.09437	0.756762	NA	0.56127	0.876311	NA	-0.388911	0.913679	NA
hsa-miR-4776-3p	2.37072	0.526717	NA	2.17805	0.562578	NA	-0.895973	0.807626	NA
hsa-miR-4776-3p.1	2.37072	0.526717	NA	2.17805	0.562578	NA	-0.895973	0.807626	NA
hsa-miR-4776-5p	2.69696	0.0891392	NA	3.79594	0.0285374	NA	0.558523	0.705165	NA
hsa-miR-4776-5p.1	2.70726	0.0768751	0.164252	3.82367	0.0233271	NA	0.121626	0.930303	NA
hsa-miR-4777-3p	0.644317	0.881824	NA	2.17747	0.619169	NA	1.62037	0.711336	NA
hsa-miR-4781-3p	-1.54998	0.646441	NA	0	1	NA	0.0448951	0.989683	NA
hsa-miR-4787-3p	0	1	NA	-0.692825	0.868385	NA	-0.671642	0.872601	NA
hsa-miR-4787-5p	0.222728	0.904827	NA	0.234978	0.900616	NA	-1.18398	0.514755	NA
hsa-miR-484	1.21668	0.00157864	0.00752742	0.592612	0.121112	0.327008	0.51576	0.180333	0.377958
hsa-miR-485-5p	-1.17749	0.782717	NA	0.569488	0.895411	NA	0	1	NA
hsa-miR-486-3p	0.89301	0.763393	NA	0.484057	0.870862	NA	2.06362	0.498265	NA
hsa-miR-486-3p.1	1.11492	0.713894	NA	0.482285	0.873913	NA	2.06137	0.507031	NA
hsa-miR-486-5p	2.2867	0.0353846	0.094763	0.924658	0.394112	0.646939	1.13005	0.298074	0.542876
hsa-miR-486-5p.1	2.28043	0.0333237	0.0906869	0.923039	0.388198	0.643499	1.12249	0.294449	0.53953
hsa-miR-487b-3p	-2.80132	0.0961459	0.194783	-1.66396	0.33254	NA	-0.446365	0.808837	NA
hsa-miR-488-3p	-0.878264	0.820026	NA	0	1	NA	-0.505491	0.896921	NA
hsa-miR-491-5p	0.51265	0.888448	NA	-0.957978	0.791456	NA	-0.386874	0.915797	NA
hsa-miR-493-3p	-0.754392	0.803939	NA	-0.975542	0.748799	NA	0.0395222	0.989839	NA
hsa-miR-493-5p	-2.37063	0.287719	NA	-1.15118	0.619668	NA	-0.889402	0.708233	NA
hsa-miR-494-3p	-1.3768	0.470585	NA	-0.865134	0.657623	NA	-0.436035	0.831653	NA
hsa-miR-497-5p	0.797011	0.1595	0.274734	0.00742297	0.989272	0.992123	0.0794655	0.888855	0.930956
hsa-miR-499a-5p	-1.25232	0.644087	NA	-0.737047	0.790097	NA	-0.990615	0.721287	NA
hsa-miR-500a-3p	0.268428	0.542831	0.693618	-0.202707	0.642647	0.840191	-0.0477125	0.915064	0.946236
hsa-miR-501-3p	0.84075	0.284948	0.43184	1.35072	0.0939761	0.291268	0.22923	0.771559	0.877684
hsa-miR-501-5p	1.14885	0.575678	NA	0.547362	0.788162	NA	1.7082	0.425419	NA
hsa-miR-5010-5p	1.74634	0.515717	NA	0.0357078	0.989127	NA	0.849799	0.75239	NA
hsa-miR-502-3p	0.189505	0.764494	0.868207	0.0839917	0.894474	0.974881	0.408204	0.535676	0.748479
hsa-miR-504-5p	2.45411	0.0196872	0.0596719	2.15004	0.039855	0.177815	2.0827	0.0545607	NA
hsa-miR-505-3p	0.457291	0.290656	0.437393	0.273055	0.527223	0.758155	0.555738	0.209095	0.414191
hsa-miR-505-5p	1.94104	0.420677	NA	0.839455	0.721466	NA	3.08837	0.219149	NA
hsa-miR-5100	0.522557	0.900648	NA	0	1	NA	-1.23361	0.767774	NA
hsa-miR-516a-5p	0.251288	0.954052	NA	0.104901	0.980858	NA	-0.371807	0.93217	NA
hsa-miR-516a-5p.1	0.251288	0.954052	NA	0.104901	0.980858	NA	-0.371807	0.93217	NA
hsa-miR-532-3p	1.77027	0.0193897	0.0592295	0.483127	0.50328	0.742124	0.994086	0.189524	0.391853
hsa-miR-532-5p	0.573861	0.0898305	0.183894	0.0284988	0.932349	0.985396	0.310504	0.363205	0.604025
hsa-miR-539-3p	-0.876201	0.839616	NA	0.569913	0.896534	NA	0	1	NA
hsa-miR-542-3p	-2.24985	0.0523658	0.127174	-0.878742	0.464718	0.712431	-1.57235	0.189237	NA
hsa-miR-542-5p	0.623292	0.631816	0.769595	0.775073	0.556651	NA	1.14484	0.412199	NA
hsa-miR-548ad-5p	-0.425877	0.85127	NA	-0.171067	0.940439	NA	0.794972	0.741298	NA
hsa-miR-548ae-5p	-0.470486	0.802416	NA	-0.249985	0.895278	NA	0.167701	0.932644	NA
hsa-miR-548ah-3p	-1.61985	0.551594	NA	-0.736377	0.792711	NA	0.034481	0.990314	NA
hsa-miR-548aj-5p	-1.9223	0.349229	NA	-0.360918	0.867474	NA	-0.283095	0.898403	NA
hsa-miR-548ak	0.232283	0.950845	NA	0	1	NA	-1.2346	0.742872	NA
hsa-miR-548am-3p	-0.188388	0.959166	NA	-0.724233	0.844072	NA	0.0476131	0.989758	NA
hsa-miR-548am-5p	-2.07124	0.166187	0.284996	-2.4835	0.0947349	NA	-1.92101	0.213667	NA
hsa-miR-548aq-3p	-1.65664	0.434033	NA	0.797238	0.728788	NA	-0.0903165	0.968323	NA
hsa-miR-548ar-5p	-1.3267	0.579644	NA	-0.294567	0.90527	NA	-0.232763	0.926414	NA
hsa-miR-548at-5p	-0.775263	0.778406	NA	0.237498	0.933448	NA	0.817413	0.775743	NA
hsa-miR-548au-5p	-3.02929	0.0533323	0.128332	-3.34815	0.0320808	NA	-3.7119	0.0180973	NA
hsa-miR-548ay-5p	0.158833	0.935208	NA	0.64505	0.745949	NA	0.94368	0.64962	NA
hsa-miR-548b-3p	-1.16225	0.787987	NA	0	1	NA	0	1	NA
hsa-miR-548bc	-0.850545	0.630073	NA	-0.293005	0.873493	NA	-2.15145	0.214161	NA
hsa-miR-548c-3p	0.251281	0.954053	NA	0.140563	0.974357	NA	0.0531376	0.990313	NA
hsa-miR-548c-5p	-2.11186	0.15671	0.272327	-2.53394	0.0871586	NA	-1.92054	0.212855	NA
hsa-miR-548d-3p	0.971968	0.822793	NA	2.17747	0.619169	NA	0.819581	0.850759	NA
hsa-miR-548d-3p.1	0.971968	0.822793	NA	2.17747	0.619169	NA	0.819581	0.850759	NA
hsa-miR-548d-5p	0.0469884	0.979031	NA	0.50356	0.782353	NA	0.559825	0.765767	NA
hsa-miR-548d-5p.1	0.0467131	0.97912	NA	0.503188	0.782179	NA	0.400674	0.829513	NA
hsa-miR-548e-3p	-1.12696	0.0670601	0.148138	-0.645356	0.30329	0.569923	-0.451608	0.486296	0.718873
hsa-miR-548e-5p	-0.475445	0.539758	0.691952	-0.240935	0.759027	0.921556	-0.273422	0.734049	0.863773
hsa-miR-548f-3p.1	-0.353688	0.883193	NA	-0.800712	0.736887	NA	0.345477	0.889681	NA
hsa-miR-548f-3p.2	-0.353688	0.883193	NA	-0.800712	0.736887	NA	0.345477	0.889681	NA
hsa-miR-548f-5p	-1.27461	0.601481	NA	-0.0538256	0.983107	NA	-0.227422	0.929252	NA
hsa-miR-548g-5p	-1.92277	0.346127	NA	-0.364117	0.865542	NA	-0.501849	0.819441	NA
hsa-miR-548h-3p	-0.0666476	0.976931	NA	-0.919722	0.683806	NA	0.33791	0.887046	NA
hsa-miR-548h-5p	-1.13227	0.529538	NA	0.264258	0.889322	NA	0.319383	0.871344	NA
hsa-miR-548h-5p.1	-1.13227	0.529538	NA	0.264258	0.889322	NA	0.319383	0.871344	NA
hsa-miR-548h-5p.2	-1.13227	0.529538	NA	0.264258	0.889322	NA	0.319383	0.871344	NA
hsa-miR-548h-5p.3	-1.13227	0.529538	NA	0.264258	0.889322	NA	0.319383	0.871344	NA
hsa-miR-548h-5p.4	-1.13227	0.529538	NA	0.264258	0.889322	NA	0.319383	0.871344	NA
hsa-miR-548j-5p	0.0434195	0.987854	NA	1.32946	0.650079	NA	-0.456251	0.874443	NA
hsa-miR-548k	-1.82344	0.00420719	0.0169589	-1.23505	0.0568092	0.214887	-1.30654	0.0477886	0.158549
hsa-miR-548l	-0.934536	0.793991	NA	2.17812	0.556484	NA	1.62268	0.661074	NA
hsa-miR-548o-3p	-2.09719	0.106968	0.205022	-0.347179	0.799247	0.927126	-0.986041	0.469182	NA
hsa-miR-548o-3p.1	-2.09719	0.106968	0.205022	-0.347179	0.799247	0.927126	-0.986041	0.469182	NA
hsa-miR-548o-5p	-2.11186	0.15671	0.272327	-2.53394	0.0871586	NA	-1.92054	0.212855	NA
hsa-miR-548p	-1.61985	0.551594	NA	-0.736377	0.792711	NA	0.034481	0.990314	NA
hsa-miR-548t-5p	-1.14425	0.759149	NA	0	1	NA	0.0484691	0.989809	NA
hsa-miR-548w	0.85979	0.639382	NA	0.943879	0.612337	NA	0.996681	0.605643	NA
hsa-miR-548x-5p	-1.92278	0.346057	NA	-0.559139	0.793014	NA	-0.501917	0.819395	NA
hsa-miR-548z	-0.0666476	0.976931	NA	-0.919722	0.683806	NA	0.33791	0.887046	NA
hsa-miR-549a-3p	0	1	NA	-0.380971	0.930436	NA	0.0531262	0.990315	NA
hsa-miR-550a-3-5p	0.0792912	0.960839	NA	-0.161564	0.920077	NA	0.573424	0.740018	NA
hsa-miR-550a-3-5p.1	0.0792912	0.960839	NA	-0.161564	0.920077	NA	0.573424	0.740018	NA
hsa-miR-550a-3-5p.2	0.749488	0.698986	NA	-1.2672	0.484712	NA	0.444796	0.823164	NA
hsa-miR-550a-3p	1.94066	0.0151513	0.0473934	0.679509	0.369617	0.630523	1.49415	0.068315	0.198619
hsa-miR-550a-3p.1	1.94066	0.0151513	0.0473934	0.679509	0.369617	0.630523	1.49415	0.068315	0.198619
hsa-miR-550a-3p.2	1.94066	0.0151513	0.0473934	0.679509	0.369617	0.630523	1.49415	0.068315	0.198619
hsa-miR-550a-5p	-0.225875	0.886659	NA	-0.155823	0.922288	NA	0.582812	0.734149	NA
hsa-miR-550a-5p.1	-0.225875	0.886659	NA	-0.155823	0.922288	NA	0.582812	0.734149	NA
hsa-miR-551a	0.0841311	0.946313	0.968609	0.576995	0.653735	NA	-0.228345	0.857582	NA
hsa-miR-556-5p	-1.92087	0.388964	NA	0.257461	0.914261	NA	-1.94866	0.392617	NA
hsa-miR-5581-3p	2.24438	0.512615	NA	1.89731	0.581564	NA	0.945177	0.782476	NA
hsa-miR-5585-3p	0.453295	0.886046	NA	0.957434	0.76492	NA	0.374926	0.906526	NA
hsa-miR-5587-5p	1.01772	0.814622	NA	2.17747	0.619169	NA	0.81958	0.850759	NA
hsa-miR-5588-5p	0.904107	0.771757	NA	-0.994443	0.745714	NA	-1.64672	0.590856	NA
hsa-miR-561-5p	-0.990248	0.345808	0.502643	-0.689331	0.516319	0.754878	-1.19071	0.26374	0.498176
hsa-miR-5695	1.18468	0.671707	NA	0.240065	0.930814	NA	0.794591	0.777594	NA
hsa-miR-5701	-0.138912	0.943342	NA	-1.80277	0.333284	NA	0.271589	0.894672	NA
hsa-miR-5701.1	-0.138912	0.943342	NA	-1.80277	0.333284	NA	0.271589	0.894672	NA
hsa-miR-5701.2	-0.138912	0.943342	NA	-1.80277	0.333284	NA	0.271589	0.894672	NA
hsa-miR-574-3p	0.86756	0.0595787	0.137842	0.677534	0.140641	0.358796	1.69809	0.000337747	0.00492146
hsa-miR-574-5p	-0.217132	0.818718	0.898449	0.133995	0.88911	0.974881	0.043519	0.964607	0.96777
hsa-miR-576-3p	-0.51747	0.849491	NA	-1.19185	0.659512	NA	-0.425068	0.878162	NA
hsa-miR-576-5p	0.959377	0.0768282	0.164252	0.572483	0.286549	0.557089	0.897134	0.11138	0.27263
hsa-miR-577	-3.05017	0.0306699	0.0844502	-2.6762	0.0604012	NA	-0.744235	0.642596	NA
hsa-miR-579-3p	-0.118564	0.976433	NA	0.566734	0.888542	NA	-0.676276	0.866502	NA
hsa-miR-580-3p	0.251282	0.954053	NA	-0.719248	0.868805	NA	0	1	NA
hsa-miR-582-3p	-1.84232	0.000785539	0.00409528	-1.22293	0.0270721	0.133693	-0.895707	0.11226	0.27263
hsa-miR-582-5p	-1.80022	0.0011826	0.00600514	-0.885092	0.116124	0.3217	-0.938989	0.0999792	0.254947
hsa-miR-584-5p	2.16454	0.000702658	0.00376355	1.40582	0.0231724	0.116869	1.35	0.0344427	0.119767
hsa-miR-589-3p	0.304674	0.753585	0.866449	-0.101766	0.915726	0.981366	-0.289963	0.767065	NA
hsa-miR-589-5p	0.712167	0.259023	0.403498	0.756883	0.233007	0.505871	0.558539	0.386483	0.639263
hsa-miR-590-3p	-4.34843	4.52377e-05	0.000333735	-2.98298	0.00594146	0.0460471	-3.14058	0.00408376	0.0297531
hsa-miR-590-5p	0.90847	0.813758	NA	0.564759	0.883957	NA	-0.944261	0.805928	NA
hsa-miR-592	-1.17785	0.780882	NA	0	1	NA	0.0525625	0.990227	NA
hsa-miR-597-5p	1.86027	0.604169	NA	1.91015	0.596813	NA	2.19923	0.544772	NA
hsa-miR-598-3p	-0.210435	0.806424	0.890711	-0.550997	0.518775	0.754878	-0.848394	0.326268	0.557754
hsa-miR-616-3p	0.69401	0.804437	NA	-0.222079	0.936164	NA	0.817321	0.77337	NA
hsa-miR-616-5p	0.360692	0.667127	0.792042	0.971871	0.261927	0.529945	0.891734	0.317578	0.545949
hsa-miR-618	-0.137146	0.844454	0.904607	0.758236	0.292939	0.56322	0.383661	0.598158	0.775578
hsa-miR-619-5p	2.12651	0.0427785	0.106538	1.65613	0.109392	0.314614	1.26286	0.228145	NA
hsa-miR-624-5p	-2.37031	0.231067	NA	-0.341928	0.873723	NA	-1.71745	0.408912	NA
hsa-miR-625-3p	0.487666	0.627311	0.766496	-0.290107	0.768251	0.925091	0.586581	0.574604	0.767811
hsa-miR-625-5p	-2.58976	0.0474852	0.116527	-1.60604	0.232346	NA	-1.5006	0.277914	NA
hsa-miR-627-3p	-2.15134	0.253567	NA	-2.88758	0.11983	NA	-2.71118	0.152588	NA
hsa-miR-627-5p	-1.2333	0.316849	0.467502	-0.495709	0.695018	0.873163	-0.997503	0.431753	NA
hsa-miR-628-3p	0.134255	0.839149	0.904607	-0.0368288	0.955552	0.987467	-0.366509	0.582855	0.772564
hsa-miR-628-5p	-1.343	0.139181	0.255491	-0.812759	0.377553	0.634726	-0.218244	0.820834	0.904578
hsa-miR-629-3p	2.71819	0.00724672	0.0255267	3.26565	0.00313571	0.0308036	1.57853	0.110409	NA
hsa-miR-629-5p	2.28792	0.00813943	0.0284153	1.38839	0.0932161	0.291268	0.547505	0.501726	0.725708
hsa-miR-641	1.13646	0.54747	NA	-0.433611	0.808729	NA	0.931884	0.633694	NA
hsa-miR-642a-3p	-0.624287	0.885534	NA	0.569922	0.896533	NA	0.053143	0.990312	NA
hsa-miR-642a-5p	1.43208	0.459033	NA	1.43211	0.465598	NA	1.63562	0.417449	NA
hsa-miR-643	0.684204	0.817315	NA	0.40925	0.890596	NA	0.817731	0.784835	NA
hsa-miR-6499-5p	2.52897	0.0797239	0.168498	1.19899	0.387804	0.643499	0.660507	0.634874	0.812851
hsa-miR-6502-5p	-0.593708	0.736176	NA	-0.914905	0.601571	NA	-0.441027	0.810854	NA
hsa-miR-6503-3p	1.54716	0.517487	NA	0.754019	0.749052	NA	0.343355	0.885065	NA
hsa-miR-6503-5p	-0.16902	0.967012	NA	-0.918215	0.821665	NA	0.0512633	0.990054	NA
hsa-miR-6509-5p	0.613556	0.711331	NA	1.36891	0.430199	NA	1.89092	0.302237	NA
hsa-miR-651-5p	-1.24158	0.418513	0.57417	-1.01166	0.513352	NA	-0.418569	0.796118	NA
hsa-miR-6510-3p	2.21954	0.101897	0.203274	3.31772	0.0293887	NA	2.3004	0.112761	NA
hsa-miR-6511a-3p	0.716899	0.655921	NA	0.763086	0.638698	NA	2.47234	0.1737	NA
hsa-miR-6511a-3p.1	0.716899	0.655921	NA	0.763086	0.638698	NA	2.47234	0.1737	NA
hsa-miR-6511a-3p.2	0.716899	0.655921	NA	0.763086	0.638698	NA	2.47234	0.1737	NA
hsa-miR-6511a-3p.3	0.716899	0.655921	NA	0.763086	0.638698	NA	2.47234	0.1737	NA
hsa-miR-6511b-3p	4.57173	0.048147	NA	2.95801	0.193191	NA	2.96785	0.194263	NA
hsa-miR-6511b-3p.1	3.83549	0.197733	NA	2.28603	0.438639	NA	2.26261	0.444571	NA
hsa-miR-6512-5p	3.37008	0.294759	NA	1.83557	0.565418	NA	1.36208	0.669165	NA
hsa-miR-6513-5p	1.74922	0.51734	NA	1.81235	0.507578	NA	0.354481	0.895333	NA
hsa-miR-6516-3p	1.67938	0.640824	NA	-0.422091	0.905134	NA	1.62297	0.65518	NA
hsa-miR-652-3p	0.634269	0.257958	0.403447	0.472214	0.398953	0.648612	-0.181603	0.745395	0.867245
hsa-miR-652-5p	-0.28353	0.896196	NA	-0.139682	0.949316	NA	-0.0446887	0.984252	NA
hsa-miR-654-3p	-0.344177	0.791452	0.884165	-0.283187	0.828394	0.951423	0.173918	0.897797	NA
hsa-miR-656-3p	-1.04486	0.682889	NA	2.18006	0.426122	NA	-0.12694	0.962015	NA
hsa-miR-659-5p	0.410792	0.847354	NA	2.60783	0.257351	NA	2.1009	0.358724	NA
hsa-miR-660-3p	2.94608	0.40564	NA	2.74948	0.439941	NA	0.404598	0.908163	NA
hsa-miR-660-5p	0.228103	0.465178	0.616557	-0.108799	0.72633	0.899512	-0.181758	0.563103	0.759072
hsa-miR-664a-3p	0.25022	0.755977	0.866449	-0.429972	0.589768	0.801715	0.0475046	0.95347	0.96777
hsa-miR-664a-5p	0.35214	0.803027	0.890711	-0.516339	0.706617	NA	-0.0756105	0.958203	NA
hsa-miR-664b-3p	1.99625	0.221847	NA	2.98112	0.0918403	NA	2.80274	0.114019	NA
hsa-miR-671-3p	0.480336	0.434412	0.587733	0.633514	0.307411	0.569923	1.61543	0.0175147	0.078816
hsa-miR-671-5p	2.10761	0.53489	NA	0.0205572	0.995083	NA	2.05123	0.550216	NA
hsa-miR-6744-3p	-1.29088	0.734449	NA	0.153726	0.968326	NA	0	1	NA
hsa-miR-6744-5p	-1.77077	0.494168	NA	-0.994323	0.708155	NA	-0.429559	0.873918	NA
hsa-miR-675-3p	2.98153	0.0373172	0.0969479	3.83478	0.0147755	NA	2.53931	0.0868641	NA
hsa-miR-676-3p	2.18996	0.444069	NA	1.83531	0.523981	NA	0.366827	0.897311	NA
hsa-miR-6764-3p	-1.25782	0.729621	NA	0.562832	0.879665	NA	0	1	NA
hsa-miR-6769b-3p	2.03756	0.517499	NA	1.94355	0.539436	NA	2.61048	0.415138	NA
hsa-miR-6800-5p	0.907516	0.804308	NA	-1.40147	0.696487	NA	0	1	NA
hsa-miR-6803-3p	3.22112	0.174484	NA	1.23184	0.587731	NA	2.78251	0.246265	NA
hsa-miR-6813-5p	0.910507	0.834998	NA	0.569901	0.896536	NA	0.053122	0.990316	NA
hsa-miR-6818-5p	1.67696	0.699906	NA	2.17747	0.61917	NA	0.819574	0.850761	NA
hsa-miR-6826-3p	2.24751	0.517463	NA	1.50771	0.664414	NA	2.19112	0.532282	NA
hsa-miR-6837-3p	-1.25502	0.66387	NA	-0.369488	0.900611	NA	-0.413725	0.888998	NA
hsa-miR-6840-3p	-0.320691	0.94119	NA	0	1	NA	0.0531273	0.990315	NA
hsa-miR-6842-3p	1.169	0.337125	0.493692	-0.322319	0.780799	0.927126	0.429626	0.724952	NA
hsa-miR-6852-5p	-0.171705	0.93714	NA	-0.122073	0.95562	NA	1.28699	0.578122	NA
hsa-miR-6859-5p	1.39854	0.732975	NA	2.59386	0.53124	NA	1.2356	0.764042	NA
hsa-miR-6859-5p.1	1.39854	0.732975	NA	2.59386	0.53124	NA	1.2356	0.764042	NA
hsa-miR-6859-5p.2	1.39854	0.732975	NA	2.59386	0.53124	NA	1.2356	0.764042	NA
hsa-miR-6859-5p.3	1.39854	0.732975	NA	2.59386	0.53124	NA	1.2356	0.764042	NA
hsa-miR-6866-5p	0.0835005	0.977347	NA	1.36837	0.650402	NA	2.15193	0.482116	NA
hsa-miR-6882-5p	0.278423	0.948616	NA	2.17747	0.619169	NA	1.62037	0.711335	NA
hsa-miR-6887-5p	2.93648	0.381934	NA	1.88945	0.572922	NA	0.8546	0.797435	NA
hsa-miR-6894-5p	0.910507	0.834998	NA	0.569901	0.896536	NA	0.053122	0.990316	NA
hsa-miR-7-1-3p	1.25146	0.0832416	0.172815	0.589589	0.403613	0.650266	0.807298	0.274312	0.514966
hsa-miR-7-5p	-1.75596	0.556694	NA	0.552289	0.859151	NA	-0.454651	0.882972	NA
hsa-miR-7-5p.1	-1.78506	0.623418	NA	0.563129	0.880299	NA	0	1	NA
hsa-miR-7-5p.2	-1.78506	0.623418	NA	0.563129	0.880299	NA	0	1	NA
hsa-miR-708-3p	2.21708	0.060862	0.138355	1.09829	0.327001	0.585881	0.911822	0.426056	NA
hsa-miR-708-5p	-1.2827	0.420148	0.574398	-2.48502	0.108372	0.314279	-2.85286	0.0666746	NA
hsa-miR-744-3p	2.65693	0.0347412	0.0936813	1.96802	0.106779	0.313098	1.43045	0.242385	NA
hsa-miR-744-5p	2.06263	1.1424e-07	1.65437e-06	1.77432	4.73513e-06	0.000149802	1.62592	3.15381e-05	0.000643376
hsa-miR-766-3p	2.53353	0.00532479	0.0202135	1.788	0.0425316	0.1805	1.60134	0.0757057	0.208702
hsa-miR-766-5p	0.207218	0.961685	NA	0.569521	0.895496	NA	-0.520393	0.904095	NA
hsa-miR-769-3p	-0.32069	0.941191	NA	0.569907	0.896535	NA	0	1	NA
hsa-miR-769-5p	0.0901068	0.742593	0.856502	-0.0624188	0.819797	0.944667	0.218987	0.433651	0.667186
hsa-miR-7704	-0.620513	0.42741	0.580495	-3.72502	1.00578e-06	5.00018e-05	-1.74294	0.0247548	0.097115
hsa-miR-7705	-1.48077	0.331928	NA	0.531095	0.752668	NA	-0.445551	0.78561	NA
hsa-miR-7706	2.8278	7.95223e-05	0.00051822	1.57063	0.0189251	0.0992774	1.68689	0.0159449	0.0762363
hsa-miR-7848-3p	-1.00059	0.66084	NA	2.11008	0.394821	NA	2.41639	0.33612	NA
hsa-miR-7850-5p	0.853267	0.556083	NA	1.82585	0.24527	NA	1.10604	0.475176	NA
hsa-miR-7976	1.03951	0.676997	NA	1.59553	0.532133	NA	0.657017	0.795239	NA
hsa-miR-7977	0.10731	0.95131	NA	1.51404	0.429144	NA	-1.21769	0.479888	NA
hsa-miR-873-3p	-0.585779	0.777447	NA	-1.11643	0.585749	NA	0.841806	0.704569	NA
hsa-miR-873-5p	-0.0899878	0.918878	0.947971	0.0972529	0.913336	0.981366	0.0419448	0.963435	0.96777
hsa-miR-874-3p	1.96069	0.525304	NA	0.758856	0.803704	NA	1.79214	0.564621	NA
hsa-miR-874-5p	0.524795	0.903769	NA	0.104463	0.980833	NA	-0.521075	0.904472	NA
hsa-miR-877-3p	3.36522	0.25275	NA	0.370494	0.895819	NA	2.59926	0.379828	NA
hsa-miR-877-5p	0.765653	0.393374	0.555268	-0.0695509	0.936684	0.985396	0.252699	0.780628	0.882008
hsa-miR-885-5p	0.929688	0.151608	0.270025	0.930392	0.153	0.374958	1.88142	0.00780091	0.0507889
hsa-miR-889-3p	-1.52799	0.529818	NA	-1.39226	0.570027	NA	0.027558	0.991411	NA
hsa-miR-891a-5p	0.340236	0.903697	NA	1.00787	0.72565	NA	2.13604	0.465532	NA
hsa-miR-9-3p	0.251281	0.954053	NA	0.569916	0.896534	NA	-0.371813	0.932169	NA
hsa-miR-9-3p.1	0.251281	0.954053	NA	0.569916	0.896534	NA	-0.371813	0.932169	NA
hsa-miR-9-3p.2	0.251281	0.954053	NA	0.569916	0.896534	NA	-0.371813	0.932169	NA
hsa-miR-9-5p	-2.41287	0.142744	NA	-1.46729	0.38662	NA	-0.388793	0.833142	NA
hsa-miR-9-5p.1	-2.41287	0.142744	NA	-1.46729	0.38662	NA	-0.388793	0.833142	NA
hsa-miR-9-5p.2	-2.41287	0.142744	NA	-1.46729	0.38662	NA	-0.388793	0.833142	NA
hsa-miR-92a-1-5p	1.31977	0.507401	NA	-0.108333	0.954596	NA	2.05458	0.326946	NA
hsa-miR-92a-3p	1.90726	3.50375e-11	9.78549e-10	1.13672	7.86313e-05	0.00152021	1.56426	5.5808e-08	2.84621e-06
hsa-miR-92a-3p.1	1.95821	5.20889e-12	2.26297e-10	1.16083	4.28929e-05	0.000995115	1.57544	2.85222e-08	2.09889e-06
hsa-miR-92b-3p	2.24181	2.06959e-07	2.79038e-06	0.611275	0.142956	0.360497	1.41951	0.000972179	0.00991622
hsa-miR-93-3p	0.888035	0.128459	0.238045	0.690436	0.236558	0.505871	0.882723	0.146268	0.322
hsa-miR-93-5p	-0.037884	0.892891	0.931902	-0.0558464	0.842677	0.955217	-0.104136	0.712239	0.848036
hsa-miR-937-3p	0.226705	0.922099	NA	-0.305512	0.893921	NA	0.883629	0.713085	NA
hsa-miR-941	1.62021	4.07763e-05	0.000306606	1.07633	0.006219	0.0460471	1.02921	0.0092041	0.0512083
hsa-miR-941.1	1.62021	4.07763e-05	0.000306606	1.07633	0.006219	0.0460471	1.02921	0.0092041	0.0512083
hsa-miR-941.2	1.62021	4.07763e-05	0.000306606	1.07633	0.006219	0.0460471	1.02921	0.0092041	0.0512083
hsa-miR-941.3	1.62021	4.07763e-05	0.000306606	1.07633	0.006219	0.0460471	1.02921	0.0092041	0.0512083
hsa-miR-941.4	1.62021	4.07763e-05	0.000306606	1.07633	0.006219	0.0460471	1.02921	0.0092041	0.0512083
hsa-miR-942-5p	0.901372	0.257041	0.403447	0.567101	0.472943	0.720446	0.841252	0.312352	0.543926
hsa-miR-943	-0.11051	0.974885	NA	0.166116	0.962507	NA	-0.486689	0.890175	NA
hsa-miR-944	1.21187	0.105449	0.204111	0.462627	0.526957	0.758155	0.205837	0.781125	0.882008
hsa-miR-95-3p	2.4633	0.0295555	0.0831382	1.19708	0.255298	0.519555	0.0664717	0.948162	NA
hsa-miR-95-5p	-0.355857	0.929428	NA	0	1	NA	-0.946791	0.814429	NA
hsa-miR-96-5p	-1.30758	0.205136	0.332814	-0.282882	0.789716	0.927126	-0.29382	0.786628	0.884956
hsa-miR-98-3p	-1.36681	0.15182	0.270025	-0.574998	0.554711	0.777341	-0.314575	0.754365	0.871078
hsa-miR-98-5p	-1.19195	0.00359253	0.0152682	-0.752669	0.0690073	0.240648	-0.722905	0.0865495	0.228312
hsa-miR-9903	0.525113	0.904241	NA	-0.719252	0.868805	NA	0	1	NA
hsa-miR-9985	-1.23197	0.199848	0.325586	-0.207106	0.836713	0.953237	-1.55753	0.109515	0.270254
hsa-miR-99a-3p	-0.108389	0.892142	0.931902	0.00652869	0.993558	0.993558	-0.205828	0.802552	0.890602
hsa-miR-99a-5p	-0.404278	0.473405	0.622291	0.262084	0.644589	0.840191	0.276889	0.629562	0.809437
hsa-miR-99b-3p	0.274929	0.785986	0.880575	-0.400011	0.687238	0.873163	0.637184	0.555696	NA
hsa-miR-99b-5p	0.343746	0.556537	0.704226	0.327809	0.575019	0.797237	0.404456	0.49095	0.722262

## Sheet: 28_differentials_mirs_common
miR	log2FoldChange_WS_vs_M	pvalue_WS_vs_M	padj_WS_vs_M	log2FoldChange_WS_vs_Q	pvalue_WS_vs_Q	padj_WS_vs_Q	log2FoldChange_WS_vs_UC	pvalue_WS_vs_UC	padj_WS_vs_UC
hsa-let-7b-3p	1.94336	5.86573e-07	7.39838e-06	1.43182	0.000287267	0.00439519	1.11687	0.00311055	0.0308036
hsa-let-7d-3p	1.27662	3.02753e-06	3.38218e-05	1.53585	3.37264e-08	2.09889e-06	0.809138	0.00294398	0.0308036
hsa-let-7g-5p	-1.04003	7.61805e-05	0.000504857	-0.855487	0.00122443	0.0117086	-0.721471	0.00618038	0.0460471
hsa-miR-101-3p	-3.05286	5.23049e-19	6.81707e-17	-1.75381	3.32235e-07	1.2708e-05	-1.78891	1.85953e-07	1.29423e-05
hsa-miR-101-3p.1	-3.03778	1.95596e-19	6.19809e-17	-1.75037	2.19748e-07	9.60612e-06	-1.79808	9.8311e-08	8.55306e-06
hsa-miR-1246	2.88476	1.23289e-10	2.83564e-09	1.93244	1.56519e-05	0.000368422	2.51074	1.98098e-08	3.4469e-06
hsa-miR-141-3p	-2.61174	1.94914e-17	1.52423e-15	-1.37621	8.21212e-06	0.000228446	-1.13151	0.000241349	0.00349955
hsa-miR-142-3p	-3.63399	6.41385e-18	6.26954e-16	-1.34541	0.00157458	0.0141712	-1.85117	1.20603e-05	0.00034975
hsa-miR-193b-3p	3.68934	9.76965e-17	6.36656e-15	1.42664	0.000766238	0.00868403	2.11678	6.17544e-07	3.58175e-05
hsa-miR-197-3p	2.77028	4.13125e-09	6.73049e-08	2.17832	3.82824e-06	0.000117144	1.63584	0.000487782	0.00652878
hsa-miR-205-5p	2.83377	1.64221e-16	9.17289e-15	1.24961	0.000274706	0.00439519	1.37148	6.50861e-05	0.00133235
hsa-miR-21-5p	-1.34911	3.60611e-06	3.91664e-05	-1.12118	0.00011938	0.00214885	-1.09688	0.000165868	0.00274866
hsa-miR-26a-5p	-1.54498	8.8245e-12	3.44978e-10	-0.774491	0.000631459	0.00772906	-0.932231	3.84654e-05	0.000982139
hsa-miR-26a-5p.1	-1.54309	9.70525e-12	3.44978e-10	-0.772615	0.000657291	0.00773581	-0.931554	3.95113e-05	0.000982139
hsa-miR-26b-5p	-1.78939	7.6563e-13	3.74201e-11	-1.38172	3.42956e-08	2.09889e-06	-1.14516	4.66333e-06	0.000149802
hsa-miR-29c-3p	-1.61913	9.82161e-10	2.02118e-08	-0.753906	0.00510448	0.0347104	-0.737905	0.00571107	0.0460471
hsa-miR-301a-3p	-2.6596	7.37359e-07	9.00961e-06	-1.99581	0.000273559	0.00439519	-2.18583	5.26676e-05	0.00114552
hsa-miR-340-5p	-3.29316	3.17038e-19	6.19809e-17	-2.07702	2.02761e-08	2.09889e-06	-2.10535	1.14367e-08	3.4469e-06
hsa-miR-365a-3p	2.88555	7.29472e-11	1.78265e-09	1.2506	0.00314208	0.025302	1.96265	3.98743e-06	0.000149802
hsa-miR-365b-3p	2.88555	7.29472e-11	1.78265e-09	1.2506	0.00314208	0.025302	1.96265	3.98743e-06	0.000149802
hsa-miR-375-3p	1.39108	6.99003e-05	0.000471224	1.35494	0.000107971	0.00206494	1.10327	0.00160923	0.0193107
hsa-miR-423-3p	1.15123	1.22707e-06	1.41113e-05	1.0449	1.12135e-05	0.000285945	0.924533	9.68066e-05	0.00177309
hsa-miR-423-5p	1.74874	2.23083e-10	4.84585e-09	1.63903	2.8358e-09	8.67756e-07	1.52042	3.43558e-08	3.98527e-06
hsa-miR-429	-1.55226	2.36379e-05	0.00023106	-1.18116	0.00138767	0.0128675	-1.02424	0.00540907	0.0460471
hsa-miR-590-3p	-4.34843	4.52377e-05	0.000333735	-3.14058	0.00408376	0.0297531	-2.98298	0.00594146	0.0460471
hsa-miR-744-5p	2.06263	1.1424e-07	1.65437e-06	1.62592	3.15381e-05	0.000643376	1.77432	4.73513e-06	0.000149802
hsa-miR-92a-3p	1.90726	3.50375e-11	9.78549e-10	1.56426	5.5808e-08	2.84621e-06	1.13672	7.86313e-05	0.00152021
hsa-miR-92a-3p.1	1.95821	5.20889e-12	2.26297e-10	1.57544	2.85222e-08	2.09889e-06	1.16083	4.28929e-05	0.000995115

## Sheet: 18_differentials_mirs_M_UC
miR	log2FoldChange_WS_vs_M	pvalue_WS_vs_M	padj_WS_vs_M	log2FoldChange_WS_vs_Q	pvalue_WS_vs_Q	padj_WS_vs_Q	log2FoldChange_WS_vs_UC	pvalue_WS_vs_UC	padj_WS_vs_UC
hsa-let-7e-5p	-2.24809	0.000278475	0.00162513	-0.885086	0.160221	0.342851	-1.74381	0.00493671	0.0460471
hsa-let-7f-5p	-2.16054	1.54037e-09	2.94435e-08	-0.851907	0.0174114	0.078816	-1.35333	0.000155693	0.00270906
hsa-let-7f-5p.1	-2.13557	2.51898e-09	4.42728e-08	-0.833249	0.0202299	0.085703	-1.33401	0.000197933	0.00299482
hsa-miR-182-5p	-0.682391	0.0128255	0.0414444	-0.626691	0.023172	0.0932977	-0.871009	0.00147533	0.0183362
hsa-miR-193b-5p	3.59269	0.000115641	0.000728204	1.92918	0.0265257	0.0989863	2.7243	0.00208817	0.0242228
hsa-miR-210-3p	1.89708	1.01583e-08	1.58876e-07	0.496242	0.131032	0.303756	1.06966	0.00112834	0.0145431
hsa-miR-221-3p	1.72787	1.43665e-11	4.68109e-10	0.0940652	0.711748	0.848036	0.778107	0.00224337	0.0251837
hsa-miR-224-5p	2.3165	4.92849e-07	6.42346e-06	1.11659	0.0141472	0.0701704	1.69835	0.00018788	0.00297192
hsa-miR-30a-5p	-2.30565	2.60428e-09	4.42728e-08	-0.971548	0.0123063	0.063826	-1.14306	0.00318658	0.0308036
hsa-miR-320a-3p	1.52099	1.58136e-09	2.94435e-08	0.658949	0.00878874	0.0512083	0.695314	0.00545615	0.0460471
hsa-miR-374a-3p	-4.74645	1.57718e-08	2.37183e-07	-1.75636	0.0487885	0.158822	-3.02425	0.000385818	0.00537058
hsa-miR-378a-5p	3.54795	3.95524e-05	0.000306606	2.13985	0.00910362	0.0512083	2.36397	0.00305519	0.0308036
hsa-miR-629-3p	2.71819	0.00724672	0.0255267	1.57853	0.110409	NA	3.26565	0.00313571	0.0308036
hsa-miR-941	1.62021	4.07763e-05	0.000306606	1.02921	0.0092041	0.0512083	1.07633	0.006219	0.0460471
hsa-miR-941.1	1.62021	4.07763e-05	0.000306606	1.02921	0.0092041	0.0512083	1.07633	0.006219	0.0460471
hsa-miR-941.2	1.62021	4.07763e-05	0.000306606	1.02921	0.0092041	0.0512083	1.07633	0.006219	0.0460471
hsa-miR-941.3	1.62021	4.07763e-05	0.000306606	1.02921	0.0092041	0.0512083	1.07633	0.006219	0.0460471
hsa-miR-941.4	1.62021	4.07763e-05	0.000306606	1.02921	0.0092041	0.0512083	1.07633	0.006219	0.0460471

## Sheet: 15_differentials_mirs_M_Q
miR	log2FoldChange_WS_vs_M	pvalue_WS_vs_M	padj_WS_vs_M	log2FoldChange_WS_vs_Q	pvalue_WS_vs_Q	padj_WS_vs_Q	log2FoldChange_WS_vs_UC	pvalue_WS_vs_UC	padj_WS_vs_UC
hsa-miR-106b-5p	-1.56683	3.09049e-05	0.00028771	-1.35007	0.000409627	0.00544981	-1.01394	0.00759468	0.0539377
hsa-miR-1249-3p	3.84814	5.30144e-05	0.000376884	3.21156	0.000925383	0.00976439	2.16212	0.0126556	0.0772659
hsa-miR-1260a	2.19078	6.47702e-05	0.000444301	2.85705	1.58131e-06	5.37647e-05	1.12833	0.034144	0.154313
hsa-miR-1260b	2.15679	3.97052e-05	0.000306606	2.29335	3.06248e-05	0.000643376	1.32938	0.00945406	0.0632695
hsa-miR-1307-3p	1.53827	0.00019246	0.00115772	1.50088	0.000370739	0.00515665	0.879062	0.0309332	0.147462
hsa-miR-132-3p	1.57272	0.000328309	0.00186042	1.39975	0.002106	0.0184124	1.02631	0.0170252	0.0955606
hsa-miR-148a-3p	-1.99772	2.64448e-11	7.95377e-10	-0.97535	0.00114366	0.011289	-0.807438	0.00707839	0.0513183
hsa-miR-186-5p	-0.945538	4.66863e-05	0.000338044	-0.70052	0.00261977	0.022268	-0.544712	0.0191138	0.0992774
hsa-miR-222-3p	1.96739	1.05924e-06	1.25503e-05	1.09018	0.00676776	0.0450203	0.81471	0.0421108	0.1805
hsa-miR-29b-3p	-2.16097	0.0037093	0.0154291	-2.13164	0.00489446	0.0340387	-1.64984	0.0289187	0.139774
hsa-miR-29b-3p.1	-2.16114	0.0036775	0.0154291	-2.14585	0.00456706	0.0325004	-1.66513	0.0272765	0.133693
hsa-miR-30e-5p	-1.28743	3.4342e-05	0.000306606	-0.913588	0.00330649	0.0259432	-0.806892	0.00944134	0.0632695
hsa-miR-328-3p	1.15144	0.0123769	0.0403282	1.38522	0.00402339	0.0297531	0.550767	0.224624	0.504924
hsa-miR-335-5p	-2.01018	3.81664e-06	3.92713e-05	-1.29715	0.0035421	0.0270971	-0.940459	0.0334684	0.153454
hsa-miR-92b-3p	2.24181	2.06959e-07	2.79038e-06	1.41951	0.000972179	0.00991622	0.611275	0.142956	0.360497

## Sheet: 65_differentials_mirs_M
miR	log2FoldChange_WS_vs_M	pvalue_WS_vs_M	padj_WS_vs_M	log2FoldChange_WS_vs_Q	pvalue_WS_vs_Q	padj_WS_vs_Q	log2FoldChange_WS_vs_UC	pvalue_WS_vs_UC	padj_WS_vs_UC
hsa-let-7a-5p	-1.25141	0.00199902	0.00922508	-0.333284	0.410962	0.654598	-0.776921	0.0550847	0.211249
hsa-let-7a-5p.1	-1.2489	0.00200545	0.00922508	-0.331366	0.412867	0.654598	-0.775107	0.0552403	0.211249
hsa-let-7a-5p.2	-1.24218	0.00217223	0.00987606	-0.324849	0.423202	0.657852	-0.767834	0.0581518	0.2176
hsa-let-7i-5p	-1.06685	0.000117332	0.000728204	-0.682217	0.0141475	0.0701704	-0.659404	0.0174286	0.0959894
hsa-miR-101-5p	-3.56262	0.00321035	0.0137939	-1.96141	0.124266	NA	-1.9623	0.116478	0.3217
hsa-miR-12136	-2.82642	1.56599e-07	2.18679e-06	-1.12675	0.0457031	0.157136	-1.31818	0.0167948	0.0955606
hsa-miR-125b-5p	1.51781	0.00597482	0.0222491	1.4239	0.010193	0.0556975	1.42418	0.00987116	0.0643652
hsa-miR-125b-5p.1	1.51904	0.00593746	0.0222491	1.41627	0.010605	0.0569322	1.422	0.0099877	0.0643652
hsa-miR-1306-5p	2.29883	0.0110512	0.0367346	2.37923	0.0142175	0.0701704	1.57425	0.0730334	0.243216
hsa-miR-1307-5p	-1.65064	0.00135721	0.00663334	-0.933973	0.0715127	0.20076	-0.611804	0.236945	0.505871
hsa-miR-136-5p	-4.96768	0.00111732	0.0057483	-3.78073	0.0156632	NA	-2.4806	0.120218	0.327008
hsa-miR-141-5p	-2.18878	0.00956683	0.0325272	-0.911638	0.307414	0.543749	-1.38629	0.107065	0.313098
hsa-miR-142-5p	-1.87356	3.77765e-05	0.000306606	-0.855531	0.0599631	0.185683	-0.703069	0.122095	0.327008
hsa-miR-143-3p	-1.60312	0.000197922	0.00117253	-1.03969	0.0158327	0.0762363	-0.780869	0.0699267	0.240648
hsa-miR-145-5p	1.31076	0.00640756	0.0236354	0.217378	0.649233	0.824338	0.683423	0.151921	0.374954
hsa-miR-148a-5p	-1.22951	0.000380697	0.00212647	-0.240805	0.497152	0.725708	-0.44988	0.197663	0.461657
hsa-miR-148b-3p	-1.02604	0.00191228	0.00900843	-0.665681	0.0481864	0.158549	-0.270044	0.420505	0.665162
hsa-miR-149-5p	1.8993	5.68605e-06	5.70063e-05	0.996071	0.0170181	0.078816	0.798026	0.0540883	0.211249
hsa-miR-155-5p	1.2813	0.00427837	0.0170698	0.447089	0.317474	0.545949	0.372978	0.391194	0.645192
hsa-miR-15a-5p	-1.16093	0.00144333	0.00696719	-0.846821	0.0204455	0.085703	-0.605238	0.0971665	0.296076
hsa-miR-192-5p	-1.08163	0.00490614	0.0189931	-0.621166	0.108362	0.269583	-0.702541	0.0681549	0.240648
hsa-miR-193a-3p	-1.63733	0.00503409	0.0192973	-0.501223	0.40578	0.650098	-0.503811	0.396208	0.647326
hsa-miR-193a-5p	4.84453	2.73345e-05	0.000260678	2.29855	0.0179432	0.0795742	2.22498	0.0158177	0.0932978
hsa-miR-199b-5p	-0.823694	0.0116432	0.0382563	-0.574765	0.0859105	0.228312	-0.478593	0.146599	0.367024
hsa-miR-19a-3p	-1.96503	4.01704e-05	0.000306606	-1.24188	0.0112349	0.0592737	-0.987245	0.0421836	0.1805
hsa-miR-19b-3p	-1.02522	0.00257912	0.0114595	-0.804399	0.0189325	0.0815983	-0.676735	0.0472704	0.193531
hsa-miR-19b-3p.1	-1.02997	0.00249004	0.0111909	-0.805281	0.0189329	0.0815983	-0.679744	0.046535	0.192788
hsa-miR-200a-3p	-0.978729	0.00656194	0.0239787	-0.625816	0.0844705	0.228312	-0.428875	0.23531	0.505871
hsa-miR-203a-3p	1.42323	5.54483e-05	0.000387148	-0.2865	0.416826	0.657469	0.272645	0.439704	0.686175
hsa-miR-210-5p	2.9632	0.000576294	0.0031296	1.01842	0.203946	0.413295	2.02926	0.0133687	0.0802121
hsa-miR-24-3p	1.45768	0.00665572	0.0240962	-0.337467	0.523917	0.741295	0.996504	0.0619341	0.223896
hsa-miR-24-3p.1	1.50013	0.00490509	0.0189931	-0.331858	0.527429	0.741295	1.01974	0.0541848	0.211249
hsa-miR-25-3p	1.08991	0.00044456	0.00244821	0.674698	0.0297775	0.105356	0.734068	0.0179456	0.0960782
hsa-miR-27a-3p	-1.04841	0.00409186	0.0166658	-0.812041	0.0262858	0.0989863	-0.464799	0.203303	0.468539
hsa-miR-28-5p	-1.09933	0.000775743	0.00409528	-0.286601	0.397999	0.650098	-0.578895	0.0799082	0.26234
hsa-miR-3085-3p	3.14556	0.0072211	0.0255267	1.91351	0.0915672	NA	1.79126	0.0978412	0.296076
hsa-miR-30a-3p	-1.65735	0.00851656	0.0292103	-0.812853	0.211156	0.414191	-1.18335	0.0624077	0.223896
hsa-miR-30c-2-3p	-3.89599	0.00296312	0.0128731	-1.41725	0.327649	NA	-3.44166	0.00917686	0.0632695
hsa-miR-30d-3p	-2.45726	0.00673607	0.0241633	-1.75893	0.0600739	0.185683	-1.73154	0.0600634	0.221734
hsa-miR-30e-3p	-1.04182	0.0012805	0.00633765	-0.611937	0.0652485	0.197684	-0.826325	0.0110526	0.0699331
hsa-miR-31-5p	1.32824	0.0110862	0.0367346	0.068893	0.894448	0.930956	0.105505	0.838191	0.953237
hsa-miR-32-5p	-3.54519	0.000323459	0.00185989	-1.85386	0.0688027	0.198619	-1.81907	0.0705348	0.240648
hsa-miR-320b	1.10381	0.00480229	0.0189666	0.750447	0.0576959	0.18201	0.758627	0.0512217	0.204887
hsa-miR-320b.1	1.11706	0.00392908	0.0161713	0.779657	0.0464407	0.157898	0.787946	0.0407992	0.179723
hsa-miR-338-3p	-1.64834	3.76705e-06	3.92713e-05	-0.8801	0.0164057	0.0772332	-0.728174	0.0445311	0.186709
hsa-miR-33b-5p	-4.6714	0.000125868	0.000768976	-2.82918	0.0261573	0.0989863	-2.88798	0.0209022	0.10697
hsa-miR-361-5p	1.12892	0.0082566	0.0285693	0.564318	0.188758	0.391853	0.654383	0.122158	0.327008
hsa-miR-363-3p	-1.42534	0.0108293	0.0365021	-0.414542	0.475762	0.709628	-0.235783	0.680948	0.873163
hsa-miR-378a-3p	0.839762	0.00128011	0.00633765	-0.015041	0.953975	0.96777	-0.023386	0.928384	0.985396
hsa-miR-411-5p	-3.91113	0.00271865	0.0119437	-2.01006	0.140562	0.316605	-2.38725	0.0726951	0.243216
hsa-miR-424-5p	-1.43161	0.0157061	0.0487389	-1.33108	0.0264521	0.0989863	-0.329507	0.585838	0.799751
hsa-miR-450b-5p	-1.90383	0.000107928	0.000691803	-0.801985	0.115044	0.277194	-0.76342	0.127704	0.336674
hsa-miR-4772-5p	-1.77241	0.0144178	0.0462079	-1.47578	0.047343	0.158549	-1.3298	0.0699878	0.240648
hsa-miR-484	1.21668	0.00157864	0.00752742	0.51576	0.180333	0.377958	0.592612	0.121112	0.327008
hsa-miR-548k	-1.82344	0.00420719	0.0169589	-1.30654	0.0477886	0.158549	-1.23505	0.0568092	0.214887
hsa-miR-550a-3p	1.94066	0.0151513	0.0473934	1.49415	0.068315	0.198619	0.679509	0.369617	0.630523
hsa-miR-550a-3p.1	1.94066	0.0151513	0.0473934	1.49415	0.068315	0.198619	0.679509	0.369617	0.630523
hsa-miR-550a-3p.2	1.94066	0.0151513	0.0473934	1.49415	0.068315	0.198619	0.679509	0.369617	0.630523
hsa-miR-582-3p	-1.84232	0.000785539	0.00409528	-0.895707	0.11226	0.27263	-1.22293	0.0270721	0.133693
hsa-miR-582-5p	-1.80022	0.0011826	0.00600514	-0.938989	0.0999792	0.254947	-0.885092	0.116124	0.3217
hsa-miR-584-5p	2.16454	0.000702658	0.00376355	1.35	0.0344427	0.119767	1.40582	0.0231724	0.116869
hsa-miR-629-5p	2.28792	0.00813943	0.0284153	0.547505	0.501726	0.725708	1.38839	0.0932161	0.291268
hsa-miR-766-3p	2.53353	0.00532479	0.0202135	1.60134	0.0757057	0.208702	1.788	0.0425316	0.1805
hsa-miR-7706	2.8278	7.95223e-05	0.00051822	1.68689	0.0159449	0.0762363	1.57063	0.0189251	0.0992774
hsa-miR-98-5p	-1.19195	0.00359253	0.0152682	-0.722905	0.0865495	0.228312	-0.752669	0.0690073	0.240648

## Sheet: 3_differentials_mirs_Q
miR	log2FoldChange_WS_vs_M	pvalue_WS_vs_M	padj_WS_vs_M	log2FoldChange_WS_vs_Q	pvalue_WS_vs_Q	padj_WS_vs_Q	log2FoldChange_WS_vs_UC	pvalue_WS_vs_UC	padj_WS_vs_UC
hsa-miR-26b-3p	0.337364	0.40259	0.561298	1.46162	0.000576797	0.00735416	1.03004	0.0118752	0.073796
hsa-miR-3615	0.890822	0.0357363	0.0950537	1.43051	0.000869743	0.00950505	0.902184	0.0335129	0.153454
hsa-miR-574-3p	0.86756	0.0595787	0.137842	1.69809	0.000337747	0.00492146	0.677534	0.140641	0.358796

## Sheet: 1_differentials_mir_UC
miR	log2FoldChange_WS_vs_M	pvalue_WS_vs_M	padj_WS_vs_M	log2FoldChange_WS_vs_Q	pvalue_WS_vs_Q	padj_WS_vs_Q	log2FoldChange_WS_vs_UC	pvalue_WS_vs_UC	padj_WS_vs_UC
hsa-miR-7704	-0.620513	0.42741	0.580495	-1.74294	0.0247548	0.097115	-3.72502	1.00578e-06	5.00018e-05
